# Supplementary material for: An analysis of network brokerage and geographic location in fifteenth-century AD Northern Iroquoia
Source: PLoS One. 2019 Jan 9;14(1):e0209689. doi: 10.1371/journal.pone.0209689 (PMC6326549; doi:10.1371/journal.pone.0209689)
Supplement: S1 Appendix — Centroid LCP distancesAverage site cluster BR matrixCentroid geodesic distancesSite-level BR matrix 1400–1500Site-level BR matrix 1450–1550Site-level BR matrix 1500–1600Geodesic distances 1400–1500Geodesic distances 1450–1550Geodesic distances 1500–1600Site-level brokerage 1400–1500Site-level brokerage 1450–1550Site-level brokerage 1500–1600. (XLSX) [file pone.0209689.s001.xlsx]

## Sheet:  Centroid LCP distances 
Origin▼ Destination►	Credit-Humber-Don Rivers	Finger Lakes	Jefferson County	Lake Erie Plain	Mohawk River	Oneida Lowlands	Prince Edward County	Rouge-Duffins-Durham Rivers	Simcoe County-Collingwood	St. Lawrence downstream	St. Lawrence upstream	Trent Valley	West of Credit River
Credit-Humber-Don Rivers	0	247.553	313.214	157.301	475.405	373.461	189.531	32.5861	88.8151	620.181	393.691	101.006	89.3978
Finger Lakes	247.553	0	171.348	113.33	240.953	129.434	345.644	278.377	331.631	577.682	312.53	350.175	229.563
Jefferson County	313.214	171.348	0	275.958	166.752	111.72	176.698	281.062	319.554	406.96	141.766	230.133	390.823
Lake Erie Plain	157.301	113.33	275.958	0	352.786	242.489	331.818	186.722	239.975	681.984	416.76	258.477	134.051
Mohawk River	475.405	240.953	166.752	352.786	0	112.263	338.902	443.176	481.638	427.677	227.643	392.188	469.824
Oneida Lowlands	373.461	129.434	111.72	242.489	112.263	0	287.813	392.206	430.668	491.036	225.792	341.218	358.248
Prince Edward County	189.531	345.644	176.698	331.818	338.902	287.813	0	157.166	209.998	497.21	257.796	126.106	266.898
Rouge-Duffins-Durham Rivers	32.5861	278.377	281.062	186.722	443.176	392.206	157.166	0	83.7047	587.872	361.502	71.7303	118.634
Simcoe County-Collingwood	88.8151	331.631	319.554	239.975	481.638	430.668	209.998	83.7047	0	626.081	399.73	89.4327	147.973
St. Lawrence downstream	620.181	577.682	406.96	681.984	427.677	491.036	497.21	587.872	626.081	0	266.62	536.626	697.492
St. Lawrence upstream	393.691	312.53	141.766	416.76	227.643	225.792	257.796	361.502	399.73	266.62	0	310.824	471.5
Trent Valley	101.006	350.175	230.133	258.477	392.188	341.218	126.106	71.7303	89.4327	536.626	310.824	0	190.148
West of Credit River	89.3978	229.563	390.823	134.051	469.824	358.248	266.898	118.634	147.973	697.492	471.5	190.404	0

## Sheet: Average site cluser BR matrix
Cluster	Credit, Humber, Don Rivers	Finger Lakes	Jefferson County	Lake Erie Plain-Niagara Frontier	Mohawk River	Oneida Lowlands	Prince Edward County	Rouge, Duffins, Durham Rivers	Simcoe County-Collingwood	St. Lawrence downstream	St. Lawrence upstream	Trent River	West of Credit River
Credit, Humber, Don Rivers	1	0.333	0.397	0.782	0.113	0.23	0.581	0.755	0.616	0.344	0.323	0.68	0.676
Finger Lakes	0.333	1	0.535	0.421	0.196	0.323	0.467	0.321	0.339	0.284	0.394	0.447	0.278
Jefferson County	0.397	0.535	1	0.385	0.254	0.393	0.478	0.357	0.399	0.386	0.513	0.459	0.29
Lake Erie Plain-Niagara Frontier	0.782	0.421	0.385	1	0.083	0.229	0.674	0.729	0.562	0.312	0.255	0.653	0.7
Mohawk River	0.113	0.196	0.254	0.083	1	0.378	0.148	0.106	0.129	0.241	0.272	0.145	0.079
Oneida Lowlands	0.23	0.323	0.393	0.229	0.378	1	0.276	0.209	0.236	0.283	0.381	0.271	0.168
Prince Edward County	0.581	0.467	0.478	0.674	0.148	0.276	1	0.544	0.526	0.397	0.384	0.595	0.447
Rouge, Duffins, Durham Rivers	0.755	0.321	0.357	0.729	0.106	0.209	0.544	1	0.627	0.308	0.288	0.684	0.651
Simcoe County-Collingwood	0.616	0.339	0.399	0.562	0.129	0.236	0.526	0.627	1	0.346	0.339	0.611	0.532
St. Lawrence downstream	0.344	0.284	0.386	0.312	0.241	0.283	0.397	0.308	0.346	1	0.425	0.359	0.258
St. Lawrence upstream	0.323	0.394	0.513	0.255	0.272	0.381	0.384	0.288	0.339	0.425	1	0.357	0.233
Trent River	0.68	0.447	0.459	0.653	0.145	0.271	0.595	0.684	0.611	0.359	0.357	1	0.557
West of Credit River	0.676	0.278	0.29	0.7	0.079	0.168	0.447	0.651	0.532	0.258	0.233	0.557	1

## Sheet: Centroid geodesic distances
	Credit, Humber, Don Rivers	Finger Lakes	Jefferson County	Lake Erie Plain-Niagara Frontier	Mohawk River	Oneida Lowlands	Prince Edward County	Rouge, Duffins, Durham Rivers	Simcoe County-Collingwood	St. Lawrence downstream	St. Lawrence upstream	Trent River	West of Credit River
Credit, Humber, Don Rivers	0	191	269	119	393	292	174	31	82	599	368	95	85
Finger Lakes	191	0	159	106	223	119	129	176	257	538	290	194	227
Jefferson County	269	159	0	245	155	103	97	240	295	378	131	209	338
Lake Erie Plain-Niagara Frontier	119	106	245	0	329	225	177	122	200	615	369	174	127
Mohawk River	393	223	155	329	0	104	240	369	437	409	209	353	446
Oneida Lowlands	292	119	103	225	104	0	156	270	343	454	217	263	343
Prince Edward County	174	129	97	177	240	156	0	145	199	441	199	114	249
Rouge, Duffins, Durham Rivers	31	176	240	122	369	270	145	0	82	568	337	66	115
Simcoe County-Collingwood	82	257	295	200	437	343	199	82	0	582	371	87	144
St. Lawrence downstream	599	538	378	615	409	454	441	568	582	0	248	509	682
St. Lawrence upstream	368	290	131	369	209	217	199	337	371	248	0	287	447
Trent River	95	194	209	174	353	263	114	66	87	509	287	0	179
West of Credit River	85	227	338	127	446	343	249	115	144	682	447	179	0

## Sheet: Site-level BR matrix 1400-1500
		Group	Credit, Humber, Don Rivers	Credit, Humber, Don Rivers	Credit, Humber, Don Rivers	Credit, Humber, Don Rivers	Credit, Humber, Don Rivers	Credit, Humber, Don Rivers	Credit, Humber, Don Rivers	Credit, Humber, Don Rivers	Credit, Humber, Don Rivers	Credit, Humber, Don Rivers	Credit, Humber, Don Rivers	Credit, Humber, Don Rivers	Credit, Humber, Don Rivers	Credit, Humber, Don Rivers	Credit, Humber, Don Rivers	Credit, Humber, Don Rivers	Credit, Humber, Don Rivers	Credit, Humber, Don Rivers	Finger Lakes	Finger Lakes	Finger Lakes	Jefferson County	Jefferson County	Jefferson County	Jefferson County	Jefferson County	Jefferson County	Jefferson County	Jefferson County	Jefferson County	Jefferson County	Jefferson County	Jefferson County	Jefferson County	Jefferson County	Jefferson County	Jefferson County	Jefferson County	Jefferson County	Mohawk	Mohawk	Mohawk	Mohawk	Oneida Lowlands	Oneida Lowlands	Oneida Lowlands	Oneida Lowlands
Group	Site	Site	Baker	Black Creek	Boyle-Atkinson	Damiani	Hidden Springs	Hope	Jackes	Jarrett-Lahmer	Keffer	Logan	McGaw	McNair	O-M-G	Parsons	Pengilly	Risebrough	River	Walkington 2	Clifton Springs	Klinko	Long Point	Carlos	Chaumont	Durfee	Durham	Fort Drum	Frank	Freeman	Heath	Matteson	Morse	Mud Creek	Nohle	Potaki	Putnam	St Lawrence	Swarthout	Talcott Falls	Whitford	Garoga	Getman	Otsungo	Smith	Bloody Hill	Burke	Buyea	Cemetery
Credit, Humber, Don Rivers	Baker	Baker	200	150	155	141	149	176	155	161	145	132	131	151	158	160	154	133	124	166	103	91	85	71	114	81	75	58	83	111	76	140	75	120	67	76	57	140	120	73	106	17	9	7	36	59	69	38	30
Credit, Humber, Don Rivers	Black Creek	Black Creek	150	200	151	129	136	145	123	141	139	124	133	141	125	144	143	130	121	160	105	92	100	57	106	72	64	54	101	114	93	118	72	101	73	66	57	129	110	74	101	22	9	7	38	46	55	31	17
Credit, Humber, Don Rivers	Boyle-Atkinson	Boyle-Atkinson	155	151	200	172	159	151	127	154	166	161	168	179	129	167	136	170	102	158	71	64	65	51	92	60	59	54	63	103	60	111	58	86	58	52	52	110	94	55	80	17	8	9	35	43	52	34	23
Credit, Humber, Don Rivers	Damiani	Damiani	141	129	172	200	160	141	127	159	173	168	164	176	124	164	115	173	97	142	47	42	39	37	80	47	46	42	49	85	48	97	44	75	45	38	39	95	78	42	66	21	12	13	23	37	49	41	25
Credit, Humber, Don Rivers	Hidden Springs	Hidden Springs	149	136	159	160	200	149	134	175	165	170	141	164	136	167	123	150	97	157	55	48	48	42	81	49	49	42	59	92	51	105	48	76	49	39	43	99	79	46	67	14	10	9	23	44	56	36	22
Credit, Humber, Don Rivers	Hope	Hope	176	145	151	141	149	200	164	163	145	134	125	152	166	163	158	139	131	159	84	76	73	73	102	90	79	69	82	106	82	139	77	111	75	73	64	132	117	72	95	17	12	9	37	73	70	40	34
Credit, Humber, Don Rivers	Jackes	Jackes	155	123	127	127	134	164	200	145	129	119	116	136	171	144	147	126	116	138	83	83	62	81	101	88	71	60	79	103	77	140	73	117	66	68	58	126	115	70	89	18	14	11	30	79	75	42	34
Credit, Humber, Don Rivers	Jarrett-Lahmer	Jarrett-Lahmer	161	141	154	159	175	163	145	200	163	158	139	162	146	163	132	147	111	160	65	55	55	52	92	65	61	51	66	95	64	119	63	91	55	57	51	114	96	61	83	25	17	15	31	50	60	43	32
Credit, Humber, Don Rivers	Keffer	Keffer	145	139	166	173	165	145	129	163	200	167	153	172	128	167	118	169	109	150	54	44	45	40	83	51	50	43	63	95	54	107	52	83	49	44	44	104	79	51	70	22	10	11	27	40	49	40	23
Credit, Humber, Don Rivers	Logan	Logan	132	124	161	168	170	134	119	158	167	200	149	164	119	156	110	165	93	142	41	38	36	26	67	34	37	31	40	85	35	92	33	64	36	26	28	84	66	31	55	14	4	6	17	29	41	31	14
Credit, Humber, Don Rivers	McGaw	McGaw	131	133	168	164	141	125	116	139	153	149	200	166	109	149	113	165	78	130	56	49	48	31	74	34	38	30	42	82	37	102	34	80	37	33	27	91	76	31	55	12	5	6	17	33	44	25	12
Credit, Humber, Don Rivers	McNair	McNair	151	141	179	176	164	152	136	162	172	164	166	200	135	173	129	173	94	158	62	55	55	43	79	57	54	43	59	93	56	111	52	82	51	45	42	105	85	48	70	17	7	8	30	49	56	33	18
Credit, Humber, Don Rivers	O-M-G	O-M-G	158	125	129	124	136	166	171	146	128	119	109	135	200	146	144	121	121	142	83	89	67	89	102	88	74	60	82	105	78	142	75	119	69	67	62	129	113	69	91	18	11	10	34	81	74	42	32
Credit, Humber, Don Rivers	Parsons	Parsons	160	144	167	164	167	163	144	163	167	156	149	173	146	200	132	155	107	160	67	57	58	64	98	72	72	58	76	96	73	124	71	103	70	62	58	120	103	67	83	12	11	6	26	52	62	38	33
Credit, Humber, Don Rivers	Pengilly	Pengilly	154	143	136	115	123	158	147	132	118	110	113	129	144	132	200	119	136	148	97	88	87	65	111	84	70	65	83	118	83	132	73	105	78	72	62	134	118	72	103	16	9	8	38	78	60	34	28
Credit, Humber, Don Rivers	Risebrough	Risebrough	133	130	170	173	150	139	126	147	169	165	165	173	121	155	119	200	102	142	47	36	43	23	73	39	36	35	44	88	39	98	33	68	39	27	32	90	66	34	54	14	2	3	18	37	37	27	11
Credit, Humber, Don Rivers	River	River	124	121	102	97	97	131	116	111	109	93	78	94	121	107	136	102	200	127	92	80	82	62	123	90	70	69	101	110	91	114	83	113	78	77	67	138	121	84	112	19	8	3	34	47	43	38	32
Credit, Humber, Don Rivers	Walkington 2	Walkington 2	166	160	158	142	157	159	138	160	150	142	130	158	142	160	148	142	127	200	85	74	74	58	103	78	69	56	90	112	76	114	75	94	70	68	57	122	108	76	93	15	5	4	37	48	55	32	18
Finger Lakes	Clifton Springs	Clifton Springs	103	105	71	47	55	84	83	65	54	41	56	62	83	67	97	47	92	85	200	134	127	75	110	88	74	57	127	92	105	97	77	108	73	83	62	117	114	81	126	16	8	7	37	62	68	32	21
Finger Lakes	Klinko	Klinko	91	92	64	42	48	76	83	55	44	38	49	55	89	57	88	36	80	74	134	200	115	103	102	99	76	61	112	92	104	102	83	117	87	88	67	112	113	86	122	34	26	21	51	80	72	38	34
Finger Lakes	Long Point	Long Point	85	100	65	39	48	73	62	55	45	36	48	55	67	58	87	43	82	74	127	115	200	67	93	81	68	55	108	89	104	80	75	88	70	77	62	103	97	79	108	23	14	9	40	57	58	32	21
Jefferson County	Carlos	Carlos	71	57	51	37	42	73	81	52	40	26	31	43	89	64	65	23	62	58	75	103	67	200	96	151	116	88	107	103	129	98	146	109	126	129	94	92	124	131	110	71	26	74	74	93	100	102	113
Jefferson County	Chaumont	Chaumont	114	106	92	80	81	102	101	92	83	67	74	79	102	98	111	73	123	103	110	102	93	96	200	111	115	111	113	116	121	115	109	142	120	124	114	147	158	130	130	32	20	17	48	55	61	49	55
Jefferson County	Durfee	Durfee	81	72	60	47	49	90	88	65	51	34	34	57	88	72	84	39	90	78	88	99	81	151	111	200	126	106	122	104	157	102	158	108	131	144	108	108	137	150	129	71	28	62	83	101	94	89	94
Jefferson County	Durham	Durham	75	64	59	46	49	79	71	61	50	37	38	54	74	72	70	36	70	69	74	76	68	116	115	126	200	162	105	87	121	86	120	111	157	144	157	96	132	134	108	43	22	34	56	79	80	63	66
Jefferson County	Fort Drum	Fort Drum	58	54	54	42	42	69	60	51	43	31	30	43	60	58	65	35	69	56	57	61	55	88	111	106	162	200	86	63	107	66	98	87	136	129	175	82	103	115	84	27	19	20	50	59	50	49	52
Jefferson County	Frank	Frank	83	101	63	49	59	82	79	66	63	40	42	59	82	76	83	44	101	90	127	112	108	107	113	122	105	86	200	105	134	104	117	117	116	113	87	113	119	126	125	32	22	22	52	73	73	54	50
Jefferson County	Freeman	Freeman	111	114	103	85	92	106	103	95	95	85	82	93	105	96	118	88	110	112	92	92	89	103	116	104	87	63	105	200	105	119	109	105	107	88	71	126	122	101	123	55	17	48	61	72	86	75	70
Jefferson County	Heath	Heath	76	93	60	48	51	82	77	64	54	35	37	56	78	73	83	39	91	76	105	104	104	129	121	157	121	107	134	105	200	91	153	99	127	140	110	112	137	150	143	62	31	52	78	85	79	77	82
Jefferson County	Matteson	Matteson	140	118	111	97	105	139	140	119	107	92	102	111	142	124	132	98	114	114	97	102	80	98	115	102	86	66	104	119	91	200	91	144	89	92	67	144	125	92	111	37	22	29	54	82	81	52	57
Jefferson County	Morse	Morse	75	72	58	44	48	77	73	63	52	33	34	52	75	71	73	33	83	75	77	83	75	146	109	158	120	98	117	109	153	91	200	99	126	136	98	111	123	156	130	74	27	68	77	79	93	99	97
Jefferson County	Mud Creek	Mud Creek	120	101	86	75	76	111	117	91	83	64	80	82	119	103	105	68	113	94	108	117	88	109	142	108	111	87	117	105	99	144	99	200	106	108	88	142	147	108	114	27	21	12	40	73	77	43	49
Jefferson County	Nohle	Nohle	67	73	58	45	49	75	66	55	49	36	37	51	69	70	78	39	78	70	73	87	70	126	120	131	157	136	116	107	127	89	126	106	200	139	133	98	130	133	112	51	28	47	59	77	87	73	82
Jefferson County	Potaki	Potaki	76	66	52	38	39	73	68	57	44	26	33	45	67	62	72	27	77	68	83	88	77	129	124	144	144	129	113	88	140	92	136	108	139	200	133	106	132	153	120	61	26	48	79	65	60	66	85
Jefferson County	Putnam	Putnam	57	57	52	39	43	64	58	51	44	28	27	42	62	58	62	32	67	57	62	67	62	94	114	108	157	175	87	71	110	67	98	88	133	133	200	91	107	117	86	30	24	23	55	61	50	49	55
Jefferson County	St Lawrence	St Lawrence	140	129	110	95	99	132	126	114	104	84	91	105	129	120	134	90	138	122	117	112	103	92	147	108	96	82	113	126	112	144	111	142	98	106	91	200	145	107	137	31	18	16	50	66	72	49	44
Jefferson County	Swarthout	Swarthout	120	110	94	78	79	117	115	96	79	66	76	85	113	103	118	66	121	108	114	113	97	124	158	137	132	103	119	122	137	125	123	147	130	132	107	145	200	133	131	46	27	35	60	82	91	60	70
Jefferson County	Talcott Falls	Talcott Falls	73	74	55	42	46	72	70	61	51	31	31	48	69	67	72	34	84	76	81	86	79	131	130	150	134	115	126	101	150	92	156	108	133	153	117	107	133	200	128	65	35	54	81	83	78	77	83
Jefferson County	Whitford	Whitford	106	101	80	66	67	95	89	83	70	55	55	70	91	83	103	54	112	93	126	122	108	110	130	129	108	84	125	123	143	111	130	114	112	120	86	137	131	128	200	58	25	47	66	74	84	80	72
Mohawk	Garoga	Garoga	17	22	17	21	14	17	18	25	22	14	12	17	18	12	16	14	19	15	16	34	23	71	32	71	43	27	32	55	62	37	74	27	51	61	30	31	46	65	58	200	102	145	108	63	68	99	87
Mohawk	Getman	Getman	9	9	8	12	10	12	14	17	10	4	5	7	11	11	9	2	8	5	8	26	14	26	20	28	22	19	22	17	31	22	27	21	28	26	24	18	27	35	25	102	200	106	92	78	86	81	45
Mohawk	Otsungo	Otsungo	7	7	9	13	9	9	11	15	11	6	6	8	10	6	8	3	3	4	7	21	9	74	17	62	34	20	22	48	52	29	68	12	47	48	23	16	35	54	47	145	106	200	115	80	95	118	106
Mohawk	Smith	Smith	36	38	35	23	23	37	30	31	27	17	17	30	34	26	38	18	34	37	37	51	40	74	48	83	56	50	52	61	78	54	77	40	59	79	55	50	60	81	66	108	92	115	200	106	104	91	75
Oneida Lowlands	Bloody Hill	Bloody Hill	59	46	43	37	44	73	79	50	40	29	33	49	81	52	78	37	47	48	62	80	57	93	55	101	79	59	73	72	85	82	79	73	77	65	61	66	82	83	74	63	78	80	106	200	153	101	51
Oneida Lowlands	Burke	Burke	69	55	52	49	56	70	75	60	49	41	44	56	74	62	60	37	43	55	68	72	58	100	61	94	80	50	73	86	79	81	93	77	87	60	50	72	91	78	84	68	86	95	104	153	200	130	71
Oneida Lowlands	Buyea	Buyea	38	31	34	41	36	40	42	43	40	31	25	33	42	38	34	27	38	32	32	38	32	102	49	89	63	49	54	75	77	52	99	43	73	66	49	49	60	77	80	99	81	118	91	101	130	200	94
Oneida Lowlands	Cemetery	Cemetery	30	17	23	25	22	34	34	32	23	14	12	18	32	33	28	11	32	18	21	34	21	113	55	94	66	52	50	70	82	57	97	49	82	85	55	44	70	83	72	87	45	106	75	51	71	94	200
Oneida Lowlands	Goff	Goff	62	77	56	40	42	58	58	50	40	32	47	45	57	41	76	38	71	66	94	105	90	80	93	92	77	66	96	98	108	64	88	64	95	86	76	88	102	91	110	68	40	64	75	74	69	66	51
Oneida Lowlands	Nichols Pond	Nichols Pond	41	39	39	33	33	40	40	42	35	27	31	35	41	33	38	26	36	36	41	54	44	111	53	92	65	48	52	82	80	60	100	48	75	73	51	48	67	86	78	87	37	96	83	74	93	119	141
Prince Edward County	Arbor Ridge	Arbor Ridge	164	157	157	142	151	165	146	154	154	135	135	155	149	165	137	139	112	159	80	76	69	72	99	80	76	59	90	110	79	134	78	113	75	68	61	134	109	74	87	19	12	10	38	64	71	40	25
Prince Edward County	Hillier	Hillier	176	146	145	129	144	166	152	153	141	130	122	141	160	147	151	129	128	160	96	85	80	71	107	78	73	54	87	118	75	134	80	116	67	75	55	137	115	77	100	23	11	11	37	58	67	37	25
Prince Edward County	Lite	Lite	167	150	157	149	156	156	135	164	158	149	142	157	138	156	138	151	120	159	82	76	69	43	103	54	54	47	58	103	57	124	55	103	53	51	47	127	93	51	93	22	7	6	36	40	48	32	22
Prince Edward County	Payne	Payne	124	105	103	96	107	127	127	110	109	90	85	108	134	118	113	91	107	110	77	77	67	76	93	82	71	52	84	118	76	123	81	109	68	66	58	132	104	73	92	29	19	19	38	69	75	49	31
Prince Edward County	Waupoos	Waupoos	113	79	79	70	70	107	117	87	71	57	62	76	122	96	95	58	105	89	100	120	84	109	116	110	92	74	101	87	98	115	100	137	82	94	75	122	126	93	108	23	17	12	39	81	78	44	46
Rouge, Duffins, Durham Rivers	Best	Best	141	128	149	156	173	139	124	167	160	180	138	152	123	148	116	154	98	146	51	47	46	32	78	41	41	34	49	93	42	100	39	71	38	38	34	94	73	40	65	22	7	10	23	36	45	36	22
Rouge, Duffins, Durham Rivers	Draper	Draper	143	135	147	150	168	144	125	163	156	172	130	150	129	151	119	143	99	148	51	47	46	35	78	46	45	41	50	89	47	99	42	74	46	36	39	93	77	41	63	19	10	9	27	37	48	34	20
Rouge, Duffins, Durham Rivers	Joseph Picard	Joseph Picard	173	153	152	137	159	165	142	165	141	145	127	150	150	149	153	133	124	165	90	84	84	60	107	74	66	56	76	114	73	126	71	102	66	70	57	132	111	68	99	20	8	9	39	51	59	33	26
Rouge, Duffins, Durham Rivers	Pugh	Pugh	165	147	157	151	172	165	139	174	153	162	132	152	146	158	139	141	115	161	70	60	60	51	97	61	60	55	66	100	61	116	58	90	59	56	53	112	96	56	81	17	9	7	34	44	53	37	28
Rouge, Duffins, Durham Rivers	Spang	Spang	135	127	134	140	158	136	119	154	145	166	123	140	122	139	112	138	92	141	44	37	37	25	68	34	35	31	41	82	34	92	32	64	35	25	28	84	65	30	54	13	3	5	18	29	41	29	12
Simcoe County and Petun	Baumann	Baumann	128	110	114	120	131	146	133	139	131	124	93	118	137	128	145	119	139	132	57	47	46	51	93	72	64	62	73	96	66	112	67	90	64	54	57	113	93	61	78	19	10	8	32	68	50	43	29
Simcoe County and Petun	Carson	Carson	111	98	103	102	102	130	118	108	104	92	80	102	117	118	131	99	124	107	59	55	62	67	123	89	101	104	76	92	85	110	72	114	104	91	101	117	118	86	79	20	17	9	34	70	52	42	43
Simcoe County and Petun	Dunn 1	Dunn 1	118	118	157	160	133	113	104	129	147	147	172	157	97	140	94	159	76	128	41	31	31	21	59	27	31	24	40	67	26	83	26	62	28	17	21	74	62	24	40	4	0	0	9	23	35	24	0
Simcoe County and Petun	Dunsmore	Dunsmore	138	125	121	105	105	134	122	117	112	102	104	109	119	109	141	108	143	130	97	88	71	53	109	73	63	62	75	99	67	129	67	108	63	63	59	130	106	63	99	20	8	8	38	54	46	38	22
Simcoe County and Petun	Fournier	Fournier	140	136	167	172	156	149	135	155	167	155	153	171	128	172	124	163	103	145	52	50	48	51	92	67	62	61	61	91	68	110	60	89	65	51	57	108	95	55	76	25	18	15	33	53	58	46	33
Simcoe County and Petun	Heron	Heron	95	118	84	68	74	96	85	78	75	60	65	74	92	97	102	63	111	98	102	94	97	83	134	98	125	115	125	108	110	105	88	131	137	114	116	119	133	109	102	18	17	6	35	49	58	37	38
Simcoe County and Petun	Hubbert	Hubbert	120	105	110	107	133	135	125	129	111	131	95	118	130	118	143	111	108	123	57	49	50	37	75	56	49	46	52	91	52	106	45	76	51	37	43	96	80	42	64	13	7	7	29	71	54	30	19
Simcoe County and Petun	Lalonde	Lalonde	120	107	105	94	98	134	121	105	93	82	77	101	121	121	137	89	128	117	77	73	70	86	134	109	124	119	94	102	102	117	91	128	125	116	116	130	138	105	98	17	15	9	40	75	64	41	46
Simcoe County and Petun	Lougheed	Lougheed	145	140	136	116	128	154	136	133	124	112	113	135	136	133	166	125	116	144	74	66	67	54	94	71	65	57	74	105	67	123	66	96	67	58	53	121	97	63	82	21	6	8	40	76	57	31	20
Simcoe County and Petun	Second Lake	Second Lake	122	125	164	163	138	118	108	133	149	149	180	161	103	144	103	164	74	126	45	38	38	25	65	28	34	27	36	75	29	92	27	65	32	22	24	81	66	26	45	10	4	5	14	27	39	24	8
Simcoe County and Petun	Starr	Starr	135	124	166	167	141	124	113	138	153	156	179	163	106	145	112	168	88	129	57	51	44	21	76	28	30	25	33	81	29	103	26	76	28	25	21	92	69	25	62	9	0	1	10	23	35	25	13
Simcoe County and Petun	Train	Train	141	135	162	163	159	139	126	156	167	168	159	165	124	157	120	171	102	145	52	45	45	29	75	37	39	31	51	96	36	104	38	82	41	32	28	96	72	37	62	14	6	5	17	31	41	27	19
St. Lawrence downstream	Beaumier	Beaumier	38	26	25	24	33	45	46	41	28	13	32	26	41	35	42	28	45	24	38	42	50	64	80	74	91	90	61	44	69	67	66	73	91	103	96	59	69	81	58	51	40	41	44	40	27	40	51
St. Lawrence downstream	Chicoutimi	Chicoutimi	113	99	96	93	99	116	124	107	94	83	97	98	119	117	107	87	88	96	66	59	64	75	112	76	91	76	76	96	70	125	69	121	89	80	78	116	117	79	70	12	11	7	18	48	59	35	37
St. Lawrence downstream	Masson	Masson	40	33	36	27	29	51	54	38	33	24	19	36	44	32	59	30	48	42	34	41	33	55	45	67	52	48	48	59	61	49	65	43	52	58	46	48	49	68	67	71	57	67	79	91	67	77	40
St. Lawrence upstream	Beckstead	Beckstead	41	47	38	30	28	56	50	35	31	19	19	28	45	45	65	23	68	45	46	54	46	115	88	128	102	96	81	79	114	65	126	71	119	115	96	74	100	121	98	82	39	81	68	73	63	85	83
St. Lawrence upstream	Grays Creek	Grays Creek	63	54	48	51	55	68	75	63	54	41	45	55	67	71	56	40	52	54	56	58	54	105	74	107	88	59	83	90	100	86	115	80	93	88	60	84	92	98	109	87	49	79	52	72	93	98	74
St. Lawrence upstream	MacDougald	MacDougald	97	110	93	83	91	98	87	89	87	78	72	80	92	99	104	74	117	106	74	68	68	75	126	88	86	80	103	100	92	108	81	106	97	87	81	119	124	97	95	18	10	9	34	39	48	42	38
St. Lawrence upstream	Pine Hill	Pine Hill	56	50	47	39	42	59	55	51	43	28	36	41	57	59	51	24	57	54	54	57	48	98	98	105	163	162	97	68	101	70	100	99	137	129	154	73	102	116	85	34	22	28	47	60	61	56	59
St. Lawrence upstream	Salem	Salem	64	61	59	52	54	69	68	61	54	40	43	52	64	70	61	36	63	59	59	61	57	114	101	116	115	94	88	92	107	80	120	95	124	102	94	86	113	113	106	66	37	65	54	69	89	92	79
St. Lawrence upstream	Steward	Steward	84	75	70	63	62	90	88	75	61	50	53	68	87	88	80	52	79	73	73	72	73	89	118	102	160	144	89	81	99	91	97	120	132	126	144	102	123	108	99	36	25	22	43	64	72	52	52
St. Lawrence upstream	Sugarbush	Sugarbush	85	104	74	63	70	87	81	77	63	51	53	69	81	86	92	47	96	90	98	94	92	120	127	135	122	98	127	115	139	96	129	111	136	115	101	116	144	130	138	50	23	46	55	75	93	76	74
St. Lawrence upstream	Summerstown	Summerstown	97	124	91	78	81	100	93	87	77	66	68	80	93	97	105	63	110	101	125	94	100	92	117	105	95	76	130	118	122	100	101	102	106	84	77	125	135	99	128	35	18	30	47	67	80	61	52
St. Lawrence upstream	Washburn	Washburn	51	48	43	35	35	68	64	47	38	24	31	39	58	53	79	31	64	45	51	59	52	118	95	115	109	95	79	76	111	65	112	90	121	101	94	73	109	107	85	53	29	50	56	92	75	71	85
Trent River	Ames	Ames	181	156	149	127	135	164	150	145	133	120	125	140	151	147	158	124	129	163	112	102	99	75	121	90	75	59	92	118	88	138	84	123	71	83	63	144	130	84	109	20	12	8	37	62	69	36	27
Trent River	Bark	Bark	134	134	116	92	99	137	128	109	96	88	97	110	126	110	168	100	134	129	105	99	102	64	116	88	69	61	87	117	91	125	78	108	75	76	65	142	124	78	106	23	12	10	41	82	60	38	21
Trent River	Hardrock	Hardrock	142	103	106	97	120	140	127	124	100	111	85	106	136	115	132	94	129	116	107	99	83	67	113	81	72	63	75	105	79	130	74	121	70	71	61	141	115	68	112	16	10	7	37	63	65	37	31
Trent River	Quackenbush	Quackenbush	175	163	152	128	139	162	142	149	136	127	126	146	144	148	158	127	134	170	110	101	101	71	115	87	73	58	96	123	91	131	83	109	72	83	60	141	124	83	117	19	9	10	39	54	63	36	27
Trent River	Rumney Bay	Rumney Bay	133	114	110	94	104	130	129	111	97	94	90	108	133	108	137	94	116	121	96	109	91	82	111	93	78	63	91	132	91	137	83	124	84	79	69	131	123	80	113	34	22	20	50	77	75	47	39
West of Credit River	Finch	Finch	130	135	157	149	142	126	114	136	149	143	157	155	114	149	110	151	87	142	59	50	60	36	83	43	45	36	60	89	49	98	44	82	43	35	42	94	80	43	59	14	11	4	22	38	46	32	13
West of Credit River	Ivan Elliot	Ivan Elliot	129	127	164	173	141	128	120	143	156	154	174	161	110	152	106	166	91	127	51	43	39	32	85	40	42	38	47	76	42	100	40	78	41	38	36	94	81	40	58	14	8	5	16	28	41	34	17
West of Credit River	Lawson	Lawson	118	130	144	144	137	119	107	130	146	141	142	147	103	142	102	143	80	128	45	42	61	22	68	32	34	31	37	72	39	90	28	69	35	23	29	81	69	26	43	14	6	0	17	30	38	27	4
West of Credit River	Milton	Milton	175	143	146	138	148	179	170	160	144	135	128	152	173	156	152	142	123	161	88	83	71	72	96	85	72	56	79	106	72	140	70	114	65	67	52	124	112	65	88	18	9	7	34	76	74	36	27
West of Credit River	Nott	Nott	111	118	114	112	112	114	111	111	113	111	113	114	103	113	105	113	83	115	48	46	63	23	69	34	35	34	38	72	41	95	29	72	39	24	31	80	72	26	43	13	6	0	19	33	39	26	6
West of Credit River	Pound	Pound	129	166	128	110	112	137	120	116	121	106	110	119	119	118	157	120	133	139	97	82	89	48	100	73	57	60	94	111	89	112	64	90	71	59	56	122	100	64	95	19	5	6	39	61	45	31	15
West of Credit River	Raymond Reid	Raymond Reid	156	147	160	150	150	151	148	153	154	148	152	164	141	163	129	149	100	158	79	77	68	63	92	71	65	44	78	102	63	127	68	112	57	59	44	116	105	66	77	23	12	9	32	60	70	35	22
West of Credit River	Southwold	Southwold	115	122	157	161	135	113	101	127	146	148	168	156	96	141	96	159	73	123	38	36	57	19	60	24	28	23	33	68	28	84	24	63	29	15	21	74	61	22	38	10	6	0	10	24	36	24	1
				133.694																		90.6667					43.6389																80.5					50.5
[truncated: 49 more columns]

## Sheet: Site-level BR matrix 1450-1550
	Group	Credit, Humber and Don Rivers	Credit, Humber and Don Rivers	Credit, Humber and Don Rivers	Credit, Humber and Don Rivers	Credit, Humber and Don Rivers	Credit, Humber and Don Rivers	Credit, Humber and Don Rivers	Credit, Humber and Don Rivers	Credit, Humber and Don Rivers	Credit, Humber and Don Rivers	Finger Lakes	Finger Lakes	Finger Lakes	Finger Lakes	Jefferson County	Jefferson County	Jefferson County	Jefferson County	Jefferson County	Jefferson County	Jefferson County	Jefferson County	Jefferson County	Jefferson County	Jefferson County	Lake Erie	Mohawk	Mohawk	Mohawk	Mohawk	Mohawk	Mohawk	Mohawk	Mohawk	Oneida	Oneida	Oneida	Oneida	Oneida	Oneida	Oneida	Oneida	Prince Edwards County	Prince Edwards County	Prince Edwards County	Rouge, Duffins, Durham Rivers	Rouge, Duffins, Durham Rivers	Rouge, Duffins, Durham Rivers
Group	Site	Boyle-Atkinson	Damiani	Emmerson Springs	Hidden Springs	Jarrett-Lahmer	Keffer	O-M-G	Parsons	Seed-Barker	Woodbridge	Belcher	Klinko	Long Point	Richmond Mills	Chaumont	Durham	Frank	Heath	Matteson	Morse	Mud Creek	Potaki	St Lawrence	Swarthout	Whitford	Buffum	Cayadutta	Cromwell	Ganada	Garoga	Getman	Otsungo	Smith	Wormuth	Atwell	Barnes	Burke	Buyea	Cemetery	Goff	Nichols Pond	Temperance House	Lite	Payne	Waupoos	Aurora	Draper	Joseph Picard
Credit, Humber and Don Rivers	Boyle-Atkinson	200	172	180	159	154	166	129	167	165	156	77	64	65	82	92	59	63	60	111	58	86	52	110	94	80	160	53	51	6	17	8	9	35	24	75	26	52	34	23	56	39	62	157	103	79	171	147	152
Credit, Humber and Don Rivers	Damiani	172	200	174	160	159	173	124	164	158	148	56	42	39	62	80	46	49	48	97	44	75	38	95	78	66	149	47	46	12	21	12	13	23	15	68	17	49	41	25	40	33	49	149	96	70	166	150	137
Credit, Humber and Don Rivers	Emmerson Springs	180	174	200	156	150	164	123	165	172	158	65	52	53	72	83	50	55	54	106	48	82	44	101	83	65	162	45	35	5	14	8	7	25	11	72	19	54	33	19	45	35	57	146	99	74	179	142	136
Credit, Humber and Don Rivers	Hidden Springs	159	160	156	200	175	165	136	167	152	152	61	48	48	66	81	49	59	51	105	48	76	39	99	79	67	148	44	47	7	14	10	9	23	9	71	19	56	36	22	42	33	56	156	107	70	159	168	159
Credit, Humber and Don Rivers	Jarrett-Lahmer	154	159	150	175	200	163	146	163	145	156	72	55	55	81	92	61	66	64	119	63	91	57	114	96	83	149	49	54	12	25	17	15	31	18	89	20	60	43	32	50	42	60	164	110	87	149	163	165
Credit, Humber and Don Rivers	Keffer	166	173	164	165	163	200	128	167	158	150	63	44	45	68	83	50	63	54	107	52	83	44	104	79	70	152	47	49	12	22	10	11	27	16	77	18	49	40	23	40	35	50	158	109	71	159	156	141
Credit, Humber and Don Rivers	O-M-G	129	124	123	136	146	128	200	146	136	148	105	89	67	103	102	74	82	78	142	75	119	67	129	113	91	147	53	53	7	18	11	10	34	25	107	23	74	42	32	57	41	83	138	134	122	119	129	150
Credit, Humber and Don Rivers	Parsons	167	164	165	167	163	167	146	200	166	178	71	57	58	77	98	72	76	73	124	71	103	62	120	103	83	161	46	54	6	12	11	6	26	12	87	21	62	38	33	41	33	64	156	118	96	161	151	149
Credit, Humber and Don Rivers	Seed-Barker	165	158	172	152	145	158	136	166	200	167	82	67	57	84	74	51	62	54	116	50	93	43	102	87	61	180	41	29	5	11	6	4	20	7	77	17	67	29	12	40	30	69	141	112	88	173	137	134
Credit, Humber and Don Rivers	Woodbridge	156	148	158	152	156	150	148	178	167	200	84	71	64	90	102	82	84	82	137	79	119	74	126	119	79	168	47	47	5	15	11	7	29	16	97	22	71	37	34	47	36	73	148	119	107	155	140	143
Finger Lakes	Belcher	77	56	65	61	72	63	105	71	82	84	200	157	127	165	119	90	134	116	115	92	126	97	129	128	139	99	65	77	23	33	16	22	53	43	108	41	83	44	35	103	57	93	89	92	126	67	59	97
Finger Lakes	Klinko	64	42	52	48	55	44	89	57	67	71	157	200	115	141	102	76	112	104	102	83	117	88	112	113	122	83	55	70	22	34	26	21	51	40	89	43	72	38	34	105	54	86	76	77	120	50	47	84
Finger Lakes	Long Point	65	39	53	48	55	45	67	58	57	64	127	115	200	127	93	68	108	104	80	75	88	77	103	97	108	61	46	62	10	23	14	9	40	28	71	36	58	32	21	90	44	66	69	67	84	50	46	84
Finger Lakes	Richmond Mills	82	62	72	66	81	68	103	77	84	90	165	141	127	200	124	86	127	117	113	97	129	98	136	134	134	94	69	80	27	42	25	25	59	46	111	44	84	46	30	106	58	88	96	96	129	73	66	104
Jefferson County	Chaumont	92	80	83	81	92	83	102	98	74	102	119	102	93	124	200	115	113	121	115	109	142	124	147	158	130	77	61	87	21	32	20	17	48	42	110	43	61	49	55	93	53	78	103	93	116	77	78	107
Jefferson County	Durham	59	46	50	49	61	50	74	72	51	82	90	76	68	86	115	200	105	121	86	120	111	144	96	132	108	56	58	75	36	43	22	34	56	57	109	55	80	63	66	77	65	89	54	71	92	51	45	66
Jefferson County	Frank	63	49	55	59	66	63	82	76	62	84	134	112	108	127	113	105	200	134	104	117	117	113	113	119	125	66	61	99	25	32	22	22	52	42	114	49	73	54	50	96	52	90	58	84	101	62	50	76
Jefferson County	Heath	60	48	54	51	64	54	78	73	54	82	116	104	104	117	121	121	134	200	91	153	99	140	112	137	143	54	71	102	54	62	31	52	78	74	117	76	79	77	82	108	80	97	57	76	98	50	47	73
Jefferson County	Matteson	111	97	106	105	119	107	142	124	116	137	115	102	80	113	115	86	104	91	200	91	144	92	144	125	111	124	73	65	27	37	22	29	54	43	134	42	81	52	57	64	60	92	124	123	115	103	99	126
Jefferson County	Morse	58	44	48	48	63	52	75	71	50	79	92	83	75	97	109	120	117	153	91	200	99	136	111	123	130	53	72	90	73	74	27	68	77	84	126	103	93	99	97	88	100	116	55	81	100	47	42	71
Jefferson County	Mud Creek	86	75	82	76	91	83	119	103	93	119	126	117	88	129	142	111	117	99	144	99	200	108	142	147	114	104	55	62	14	27	21	12	40	29	125	37	77	43	49	64	48	86	103	109	137	83	74	102
Jefferson County	Potaki	52	38	44	39	57	44	67	62	43	74	97	88	77	98	124	144	113	140	92	136	108	200	106	132	120	49	65	88	49	61	26	48	79	72	102	66	60	66	85	86	73	72	51	66	94	42	36	70
Jefferson County	St Lawrence	110	95	101	99	114	104	129	120	102	126	129	112	103	136	147	96	113	112	144	111	142	106	200	145	137	104	61	79	17	31	18	16	50	39	118	35	72	49	44	88	48	84	127	132	122	96	93	132
Jefferson County	Swarthout	94	78	83	79	96	79	113	103	87	119	128	113	97	134	158	132	119	137	125	123	147	132	145	200	131	96	69	80	35	46	27	35	60	55	135	51	91	60	70	102	67	100	93	104	126	82	77	111
Jefferson County	Whitford	80	66	65	67	83	70	91	83	61	79	139	122	108	134	130	108	125	143	111	130	114	120	137	131	200	65	77	101	48	58	25	47	66	72	125	68	84	80	72	110	78	97	93	92	108	60	63	99
Lake Erie	Buffum	160	149	162	148	149	152	147	161	180	168	99	83	61	94	77	56	66	54	124	53	104	49	104	96	65	200	41	28	5	14	6	6	22	11	87	17	69	30	13	42	36	72	143	107	100	167	134	136
Mohawk	Cayadutta	53	47	45	44	49	47	53	46	41	47	65	55	46	69	61	58	61	71	73	72	55	65	61	69	77	41	200	118	75	81	49	87	128	103	82	76	98	90	73	80	98	70	50	59	53	41	47	54
Mohawk	Cromwell	51	46	35	47	54	49	53	54	29	47	77	70	62	80	87	75	99	102	65	90	62	88	79	80	101	28	118	200	41	43	45	43	109	53	80	49	78	62	60	83	67	53	46	55	62	36	44	59
Mohawk	Ganada	6	12	5	7	12	12	7	6	5	5	23	22	10	27	21	36	25	54	27	73	14	49	17	35	48	5	75	41	200	139	92	150	87	130	74	96	64	97	105	55	100	64	8	20	11	5	10	7
Mohawk	Garoga	17	21	14	14	25	22	18	12	11	15	33	34	23	42	32	43	32	62	37	74	27	61	31	46	58	14	81	43	139	200	102	145	108	146	73	80	68	99	87	68	87	54	22	29	23	12	19	20
Mohawk	Getman	8	12	8	10	17	10	11	11	6	11	16	26	14	25	20	22	22	31	22	27	21	26	18	27	25	6	49	45	92	102	200	106	92	73	40	29	86	81	45	40	37	25	7	19	17	5	10	8
Mohawk	Otsungo	9	13	7	9	15	11	10	6	4	7	22	21	9	25	17	34	22	52	29	68	12	48	16	35	47	6	87	43	150	145	106	200	115	130	71	83	95	118	106	64	96	55	6	19	12	5	9	9
Mohawk	Smith	35	23	25	23	31	27	34	26	20	29	53	51	40	59	48	56	52	78	54	77	40	79	50	60	66	22	128	109	87	108	92	115	200	94	75	67	104	91	75	75	83	52	36	38	39	21	27	39
Mohawk	Wormuth	24	15	11	9	18	16	25	12	7	16	43	40	28	46	42	57	42	74	43	84	29	72	39	55	72	11	103	53	130	146	73	130	94	200	81	95	55	90	97	88	93	71	24	29	25	6	14	27
Oneida	Atwell	75	68	72	71	89	77	107	87	77	97	108	89	71	111	110	109	114	117	134	126	125	102	118	135	125	87	82	80	74	73	40	71	75	81	200	80	116	93	93	97	99	123	81	101	105	72	67	87
Oneida	Barnes	26	17	19	19	20	18	23	21	17	22	41	43	36	44	43	55	49	76	42	103	37	66	35	51	68	17	76	49	96	80	29	83	67	95	80	200	71	110	111	57	131	117	23	29	31	17	20	27
Oneida	Burke	52	49	54	56	60	49	74	62	67	71	83	72	58	84	61	80	73	79	81	93	77	60	72	91	84	69	98	78	64	68	86	95	104	55	116	71	200	130	71	69	93	106	48	75	78	55	48	59
Oneida	Buyea	34	41	33	36	43	40	42	38	29	37	44	38	32	46	49	63	54	77	52	99	43	66	49	60	80	30	90	62	97	99	81	118	91	90	93	110	130	200	94	66	119	92	32	49	44	32	34	33
Oneida	Cemetery	23	25	19	22	32	23	32	33	12	34	35	34	21	30	55	66	50	82	57	97	49	85	44	70	72	13	73	60	105	87	45	106	75	97	93	111	71	94	200	51	141	69	22	31	46	11	20	26
Oneida	Goff	56	40	45	42	50	40	57	41	40	47	103	105	90	106	93	77	96	108	64	88	64	86	88	102	110	42	80	83	55	68	40	64	75	88	97	57	69	66	51	200	68	83	55	63	66	41	40	68
Oneida	Nichols Pond	39	33	35	33	42	35	41	33	30	36	57	54	44	58	53	65	52	80	60	100	48	73	48	67	78	36	98	67	100	87	37	96	83	93	99	131	93	119	141	68	200	91	40	42	47	32	34	40
Oneida	Temperance House	62	49	57	56	60	50	83	64	69	73	93	86	66	88	78	89	90	97	92	116	86	72	84	100	97	72	70	53	64	54	25	55	52	71	123	117	106	92	69	83	91	200	59	80	80	58	51	70
Prince Edwards County	Lite	157	149	146	156	164	158	138	156	141	148	89	76	69	96	103	54	58	57	124	55	103	51	127	93	93	143	50	46	8	22	7	6	36	24	81	23	48	32	22	55	40	59	200	109	91	139	156	162
Prince Edwards County	Payne	103	96	99	107	110	109	134	118	112	119	92	77	67	96	93	71	84	76	123	81	109	66	132	104	92	107	59	55	20	29	19	19	38	29	101	29	75	49	31	63	42	80	109	200	105	93	100	114
Prince Edwards County	Waupoos	79	70	74	70	87	71	122	96	88	107	126	120	84	129	116	92	101	98	115	100	137	94	122	126	108	100	53	62	11	23	17	12	39	25	105	31	78	44	46	66	47	80	91	105	200	70	68	95
Rouge, Duffins, Durham Rivers	Aurora	171	166	179	159	149	159	119	161	173	155	67	50	50	73	77	51	62	50	103	47	83	42	96	82	60	167	41	36	5	12	5	5	21	6	72	17	55	32	11	41	32	58	139	93	70	200	135	132
Rouge, Duffins, Durham Rivers	Draper	147	150	142	168	163	156	129	151	137	140	59	47	46	66	78	45	50	47	99	42	74	36	93	77	63	134	47	44	10	19	10	9	27	14	67	20	48	34	20	40	34	51	156	100	68	135	200	156
Rouge, Duffins, Durham Rivers	Joseph Picard	152	137	136	159	165	141	150	149	134	143	97	84	84	104	107	66	76	73	126	71	102	70	132	111	99	136	54	59	7	20	8	9	39	27	87	27	59	33	26	68	40	70	162	114	95	132	156	200
Rouge, Duffins, Durham Rivers	Mantle	168	163	167	166	161	167	133	168	173	162	74	61	59	82	82	55	64	60	113	57	86	49	110	90	74	166	47	42	11	21	11	11	29	16	81	21	63	36	20	50	38	66	150	109	81	173	145	146
Rouge, Duffins, Durham Rivers	Spang	134	140	130	158	154	145	122	139	128	127	52	37	37	56	68	35	41	34	92	32	64	25	84	65	54	126	40	35	6	13	3	5	18	7	57	12	41	29	12	31	26	44	146	91	58	128	180	148
Simcoe County and Petun	Augoutenc	76	83	69	96	91	81	88	80	66	68	56	46	45	65	74	40	44	44	67	39	70	29	75	73	60	63	53	41	11	18	10	6	22	18	60	24	43	35	16	39	33	52	88	81	66	65	122	99
Simcoe County and Petun	Copeland	136	138	130	143	150	140	142	155	124	151	63	50	49	69	115	90	73	78	120	69	108	78	114	113	77	121	51	56	6	14	11	8	31	21	83	22	53	40	42	46	34	66	146	107	92	122	142	148
Simcoe County and Petun	Dunsmore	121	105	107	105	117	112	119	109	98	113	100	88	71	111	109	63	75	67	129	67	108	63	130	106	99	107	60	54	9	20	8	8	38	38	86	25	46	38	22	64	39	68	136	94	91	103	107	132
Simcoe County and Petun	Fournier	167	172	166	156	155	167	128	172	161	160	62	50	48	73	92	62	61	68	110	60	89	51	108	95	76	151	53	50	15	25	18	15	33	22	82	27	58	46	33	48	40	65	150	99	83	159	147	134
Simcoe County and Petun	Goodeve	107	106	101	133	127	108	126	113	97	103	62	54	60	76	85	50	58	56	101	49	82	40	99	84	69	94	51	47	9	21	16	9	28	19	73	26	53	36	20	51	36	65	118	105	75	101	147	133
Simcoe County and Petun	White	124	121	122	142	148	132	161	133	137	134	92	75	68	94	89	62	71	69	130	65	104	61	122	101	85	138	47	43	10	21	11	13	30	18	98	21	72	42	27	57	41	73	136	129	96	122	131	149
St Lawrence downstream	Chicoutimi	96	93	100	99	107	94	119	117	106	126	72	59	64	77	112	91	76	70	125	69	121	80	116	117	70	107	38	36	5	12	11	7	18	7	89	14	59	35	37	45	31	61	97	108	109	97	89	104
St Lawrence downstream	Dawson	59	59	63	65	73	63	79	78	61	80	61	49	50	74	94	79	72	84	77	83	87	70	94	90	84	54	70	58	43	69	70	70	69	60	83	28	92	87	39	75	40	63	64	88	101	55	57	64
St Lawrence downstream	Masson	36	27	29	29	38	33	44	32	27	30	49	41	33	52	45	52	48	61	49	65	43	58	48	49	67	26	61	56	47	71	57	67	79	78	65	48	67	77	40	68	52	64	39	50	59	25	28	40
St Lawrence upstream	27VII	47	45	41	51	57	42	74	69	47	66	62	59	54	66	82	89	80	90	66	93	86	87	78	92	81	42	57	67	56	81	75	65	61	80	79	50	84	79	59	73	48	77	47	77	87	35	44	60
St Lawrence upstream	Cleary	101	91	87	89	97	90	105	105	81	107	103	84	81	103	135	110	109	129	111	113	113	103	133	150	130	77	74	91	33	42	22	36	56	56	110	53	75	68	67	99	61	95	93	107	112	76	87	107
St Lawrence upstream	Glenbrook	62	50	54	55	61	53	71	73	56	81	104	90	90	100	108	113	119	147	84	140	96	112	106	125	133	50	66	89	56	50	21	52	59	63	112	80	96	91	86	98	87	106	56	73	87	52	48	74
St Lawrence upstream	Mailhot-Curran	64	58	57	57	70	62	71	70	50	80	72	63	61	84	114	133	87	91	85	89	107	118	97	109	86	51	68	68	34	48	34	33	53	55	88	36	61	58	47	79	49	74	67	79	103	51	55	68
St Lawrence upstream	Maynard-McKeown	33	39	32	39	44	39	38	38	27	41	38	38	36	49	49	48	53	56	48	60	46	51	52	47	57	26	59	61	52	79	107	77	76	64	55	34	86	106	30	58	44	40	35	54	50	34	34	35
St Lawrence upstream	Roebuck	48	36	38	39	46	37	51	58	35	63	76	70	64	73	102	123	93	114	63	124	87	120	85	114	102	35	47	73	53	43	20	47	50	54	93	103	84	97	90	78	92	103	39	53	70	34	35	57
St Lawrence upstream	Salem	59	52	53	54	61	54	64	70	51	77	72	61	57	69	101	115	88	107	80	120	95	102	86	113	106	48	69	66	67	66	37	65	54	73	106	68	89	92	79	80	78	99	56	77	100	48	50	61
St Lawrence upstream	Steward	70	63	68	62	75	61	87	88	68	96	84	72	73	92	118	160	89	99	91	97	120	126	102	123	99	67	62	58	23	36	25	22	43	35	96	38	72	52	52	67	50	76	72	89	112	61	60	77
St Lawrence upstream	Sugarbush	74	63	64	70	77	63	81	86	63	93	114	94	92	114	127	122	127	139	96	129	111	115	116	144	138	63	71	90	45	50	23	46	55	59	116	65	93	76	74	99	72	104	65	84	97	66	61	88
St Lawrence upstream	Summerstown	91	78	80	81	87	77	93	97	77	99	126	94	100	117	117	95	130	122	100	101	102	84	125	135	128	77	64	79	29	35	18	30	47	45	104	51	80	61	52	93	58	88	81	92	90	76	76	99
Trent River	Coulter	155	154	153	174	182	161	139	159	150	152	72	57	58	79	85	53	58	55	113	56	86	49	109	87	79	148	49	43	12	25	12	12	32	22	79	21	55	37	23	52	39	62	167	112	79	147	168	168
Trent River	Hardrock	106	97	95	120	124	100	136	115	96	110	106	99	83	109	113	72	75	79	130	74	121	71	141	115	112	97	53	54	5	16	10	7	37	29	97	25	65	37	31	62	39	78	132	120	108	88	123	145
Trent River	Kirche	167	168	164	175	173	178	137	170	163	153	68	51	52	74	82	52	57	55	105	54	81	43	104	82	74	159	46	41	10	20	11	10	28	15	75	19	54	37	20	43	36	59	162	109	75	161	163	155
Trent River	Quackenbush	152	128	135	139	149	136	144	148	136	143	120	101	101	124	115	73	96	91	131	83	109	83	141	124	117	141	55	70	8	19	9	10	39	28	93	31	63	36	27	79	45	76	156	117	104	136	134	170
Trent River	Rumney Bay	110	94	96	104	111	97	133	108	104	109	116	109	91	119	111	78	91	91	137	83	124	79	131	123	113	108	67	62	21	34	22	20	50	43	114	49	75	47	39	90	55	104	121	116	108	93	101	131
West of Credit	Hanes	167	164	179	147	145	156	117	157	170	152	66	48	49	72	73	51	55	47	105	44	84	40	95	81	59	165	39	28	6	13	5	6	21	7	72	13	51	27	7	37	30	56	139	90	65	184	131	129
West of Credit	Lawson	144	144	146	137	130	146	103	142	146	139	48	42	61	61	68	34	37	39	90	28	69	23	81	69	43	142	46	25	5	14	6	0	17	10	56	18	38	27	4	33	26	45	135	77	52	145	131	116
West of Credit	Nott	114	112	115	112	111	113	103	113	115	116	49	46	63	62	69	35	38	41	95	29	72	24	80	72	43	113	50	26	5	13	6	0	19	13	59	19	39	26	6	39	26	50	117	76	53	115	113	110
[truncated: 29 more columns]

## Sheet: Site-level BR matrix 1500-1600
	Group	Mohawk River	Mohawk River	Mohawk River	Mohawk River	Mohawk River	Mohawk River	Mohawk River	Mohawk River	Mohawk River	Mohawk River	Mohawk River	Mohawk River	Mohawk River	Oneida Lowlands	Oneida Lowlands	Oneida Lowlands	Oneida Lowlands	Oneida Lowlands	Oneida Lowlands	Finger Lakes	Finger Lakes	Finger Lakes	Finger Lakes	Finger Lakes	Lake Erie Plain	Lake Erie Plain	Lake Erie Plain	Lake Erie Plain	Lake Erie Plain	Lake Erie Plain	Lake Erie Plain	Lake Erie Plain	Lake Erie Plain	St. Lawrence upstream	St. Lawrence upstream	St. Lawrence upstream	St. Lawrence upstream	St. Lawrence upstream	St. Lawrence upstream	St. Lawrence downstram	Trent River	Trent River	Trent River	Trent River	Trent River	Rouge, Duffins, and Don Rivers	Rouge, Duffins, and Don Rivers	Credit, Humber, and Don Rivers
Group	Site	Barker	Cayadutta	Cromwell	Dockerstader	Elwood	England's Woods	Ganada	Klock	Martin	Rice's Woods	Schenck 1	Wagners Hollow	Wormuth	Atwell	Bach	Barnes	Chase	Diable	Temperance House	Adams	Belcher	Cameron	Genoa Fort	Richmond Mills	Buffum	Eaton	Goodyear	Green Lake	Kienuka	Newton-Hopper	Ripley	Shelby	Simmons	27VII	Cleary	Glenbrook	Mailhot-Curran	Maynard-McKeown	Roebuck	Dawson	Barker (Baine)	Benson	Coulter	Kirche	Trent-Foster	Aurora	Mantle	Emmerson Springs
Mohawk River	Barker	200	116	152	41	62	58	43	92	154	56	71	105	57	65	89	49	71	74	42	50	77	73	75	89	24	27	31	42	68	31	35	31	72	64	78	83	66	73	64	63	44	32	38	34	54	29	38	34
Mohawk River	Cayadutta	116	200	118	64	65	52	75	86	138	70	92	115	103	82	69	76	95	87	70	59	65	59	87	69	41	42	46	49	61	42	51	48	56	57	74	66	68	59	47	70	61	45	49	46	71	41	47	45
Mohawk River	Cromwell	152	118	200	33	44	49	41	72	145	43	70	112	53	80	96	49	83	91	53	54	77	69	84	80	28	28	30	43	71	30	37	35	66	67	91	89	68	61	73	58	55	39	43	41	64	36	42	35
Mohawk River	Dockerstader	41	64	33	200	84	70	78	89	37	41	60	43	103	43	38	42	45	44	30	12	20	12	38	23	7	7	8	7	16	7	9	7	10	76	23	27	31	68	18	67	29	15	12	12	50	7	13	7
Mohawk River	Elwood	62	65	44	84	200	51	85	158	54	48	53	46	76	33	34	26	40	32	31	18	22	16	24	30	11	12	12	11	20	11	13	10	15	72	26	23	40	110	21	80	22	16	19	17	30	10	18	12
Mohawk River	England's Woods	58	52	49	70	51	200	61	62	70	51	104	68	83	78	66	39	61	58	61	58	56	47	69	63	32	32	37	46	67	40	38	36	48	67	42	40	70	71	31	64	52	40	41	32	87	34	41	29
Mohawk River	Ganada	43	75	41	78	85	61	200	84	45	25	50	77	130	74	73	96	55	67	64	14	23	12	57	27	5	5	5	5	12	6	8	5	9	56	33	56	34	52	53	43	25	9	12	10	38	5	11	5
Mohawk River	Klock	92	86	72	89	158	62	84	200	84	48	60	63	83	41	42	27	50	38	32	17	25	16	30	33	12	17	14	17	27	15	14	11	20	77	32	30	49	104	26	83	30	18	23	20	34	15	24	15
Mohawk River	Martin	154	138	145	37	54	70	45	84	200	66	100	125	64	86	85	50	93	83	73	66	86	79	109	95	47	48	49	56	100	48	53	48	82	52	95	87	90	63	64	69	62	50	57	51	73	48	55	51
Mohawk River	Rice's Woods	56	70	43	41	48	51	25	48	66	200	107	63	42	76	51	36	88	55	65	83	69	80	76	86	100	96	104	106	111	96	113	100	108	69	91	62	77	72	42	96	99	104	106	101	61	99	100	103
Mohawk River	Schenck 1	71	92	70	60	53	104	50	60	100	107	200	99	82	110	83	56	104	85	103	97	91	92	114	103	76	73	78	88	116	77	79	78	95	86	114	78	106	72	59	101	102	92	92	84	100	77	89	79
Mohawk River	Wagners Hollow	105	115	112	43	46	68	77	63	125	63	99	200	93	131	130	86	121	134	98	83	101	87	120	105	62	54	56	74	86	63	57	64	88	77	107	112	86	57	89	71	87	70	71	65	97	59	74	60
Mohawk River	Wormuth	57	103	53	103	76	83	130	83	64	42	82	93	200	81	81	95	58	84	71	33	43	34	90	46	11	8	11	17	35	9	15	10	30	80	56	63	55	64	54	60	30	15	22	15	55	6	16	11
Oneida Lowlands	Atwell	65	82	80	43	33	78	74	41	86	76	110	131	81	200	136	80	138	130	123	107	108	103	123	111	87	70	71	81	83	82	70	84	89	79	110	112	88	55	93	83	99	86	79	75	99	72	81	72
Oneida Lowlands	Bach	89	69	96	38	34	66	73	42	85	51	83	130	81	136	200	96	110	150	119	96	104	99	110	103	59	40	45	59	72	62	49	68	78	84	89	118	67	51	105	63	76	64	50	49	92	42	55	47
Oneida Lowlands	Barnes	49	76	49	42	26	39	96	27	50	36	56	86	95	80	96	200	62	98	117	43	41	43	83	44	17	13	19	21	31	15	23	21	29	50	53	80	36	34	103	28	35	20	21	19	47	17	21	19
Oneida Lowlands	Chase	71	95	83	45	40	61	55	50	93	88	104	121	58	138	110	62	200	113	101	115	110	102	110	105	111	81	84	91	91	102	85	119	96	69	98	80	69	48	59	71	110	100	89	87	93	87	95	86
Oneida Lowlands	Diable	74	87	91	44	32	58	67	38	83	55	85	134	84	130	150	98	113	200	113	92	94	90	114	90	62	41	47	61	72	61	49	67	71	95	102	112	74	53	94	75	88	73	57	56	107	47	62	54
Oneida Lowlands	Temperance House	42	70	53	30	31	61	64	32	73	65	103	98	71	123	119	117	101	113	200	94	93	96	114	88	72	52	57	65	87	65	59	76	73	77	95	106	74	40	103	63	80	68	62	59	95	58	66	57
Finger Lakes	Adams	50	59	54	12	18	58	14	17	66	83	97	83	33	107	96	43	115	92	94	200	134	139	98	138	106	74	82	96	91	99	93	118	106	58	87	71	68	34	56	59	85	89	78	76	82	77	83	77
Finger Lakes	Belcher	77	65	77	20	22	56	23	25	86	69	91	101	43	108	104	41	110	94	93	134	200	144	116	165	99	61	65	79	101	79	67	101	116	62	103	104	72	38	76	61	84	80	72	68	88	67	74	65
Finger Lakes	Cameron	73	59	69	12	16	47	12	16	79	80	92	87	34	103	99	43	102	90	96	139	144	200	116	137	95	76	83	95	106	96	90	104	124	58	105	96	64	31	68	56	85	86	77	76	81	78	83	77
Finger Lakes	Genoa Fort	75	87	84	38	24	69	57	30	109	76	114	120	90	123	110	83	110	114	114	98	116	116	200	114	70	66	69	76	119	67	73	69	112	57	129	107	81	43	80	62	89	73	77	72	86	65	72	69
Finger Lakes	Richmond Mills	89	69	80	23	30	63	27	33	95	86	103	105	46	111	103	44	105	90	88	138	165	137	114	200	94	69	71	85	105	86	74	94	123	66	103	100	84	49	73	74	86	86	79	74	83	73	82	72
Lake Erie Plain	Buffum	24	41	28	7	11	32	5	12	47	100	76	62	11	87	59	17	111	62	72	106	99	95	70	94	200	161	163	169	110	176	157	160	140	42	77	50	51	26	35	54	107	147	148	159	64	167	166	162
Lake Erie Plain	Eaton	27	42	28	7	12	32	5	17	48	96	73	54	8	70	40	13	81	41	52	74	61	76	66	69	161	200	184	166	110	167	160	127	135	29	77	47	53	26	31	54	96	131	145	158	45	178	162	185
Lake Erie Plain	Goodyear	31	46	30	8	12	37	5	14	49	104	78	56	11	71	45	19	84	47	57	82	65	83	69	71	163	184	200	176	111	172	171	136	142	33	79	53	55	31	36	56	101	135	151	162	51	180	167	185
Lake Erie Plain	Green Lake	42	49	43	7	11	46	5	17	56	106	88	74	17	81	59	21	91	61	65	96	79	95	76	85	169	166	176	200	120	177	173	148	154	46	88	58	63	36	41	60	113	148	160	169	66	171	179	170
Lake Erie Plain	Kienuka	68	61	71	16	20	67	12	27	100	111	116	86	35	83	72	31	91	72	87	91	101	106	119	105	110	110	111	120	200	107	116	113	146	53	123	94	82	47	67	70	116	115	118	114	79	122	121	114
Lake Erie Plain	Newton-Hopper	31	42	30	7	11	40	6	15	48	96	77	63	9	82	62	15	102	61	65	99	79	96	67	86	176	167	172	177	107	200	169	152	145	42	78	49	52	26	34	59	109	147	149	162	64	166	170	169
Lake Erie Plain	Ripley	35	51	37	9	13	38	8	14	53	113	79	57	15	70	49	23	85	49	59	93	67	90	73	74	157	160	171	173	116	169	200	138	144	37	84	60	59	32	41	57	99	133	147	160	53	162	160	164
Lake Erie Plain	Shelby	31	48	35	7	10	36	5	11	48	100	78	64	10	84	68	21	119	67	76	118	101	104	69	94	160	127	136	148	113	152	138	200	142	49	82	54	52	26	38	56	109	143	130	131	72	134	137	132
Lake Erie Plain	Simmons	72	56	66	10	15	48	9	20	82	108	95	88	30	89	78	29	96	71	73	106	116	124	112	123	140	135	142	154	146	145	144	142	200	53	117	94	70	36	67	65	109	142	146	140	70	134	143	142
St. Lawrence upstream	27VII	64	57	67	76	72	67	56	77	52	69	86	77	80	79	84	50	69	95	77	58	62	58	57	66	42	29	33	46	53	42	37	49	53	200	93	86	92	80	85	112	69	61	53	50	87	35	46	41
St. Lawrence upstream	Cleary	78	74	91	23	26	42	33	32	95	91	114	107	56	110	89	53	98	102	95	87	103	105	129	103	77	77	79	88	123	78	84	82	117	93	200	132	117	54	111	103	103	91	93	88	79	76	87	87
St. Lawrence upstream	Glenbrook	83	66	89	27	23	40	56	30	87	62	78	112	63	112	118	80	80	112	106	71	104	96	107	100	50	47	53	58	94	49	60	54	94	86	132	200	92	51	143	94	81	62	61	57	77	52	58	54
St. Lawrence upstream	Mailhot-Curran	66	68	68	31	40	70	34	49	90	77	106	86	55	88	67	36	69	74	74	68	72	64	81	84	51	53	55	63	82	52	59	52	70	92	117	92	200	75	99	117	64	59	66	57	70	51	60	57
St. Lawrence upstream	Maynard-McKeown	73	59	61	68	110	71	52	104	63	72	72	57	64	55	51	34	48	53	40	34	38	31	43	49	26	26	31	36	47	26	32	26	36	80	54	51	75	200	44	101	43	35	41	35	48	34	41	32
St. Lawrence upstream	Roebuck	64	47	73	18	21	31	53	26	64	42	59	89	54	93	105	103	59	94	103	56	76	68	80	73	35	31	36	41	67	34	41	38	67	85	111	143	99	44	200	70	55	42	43	41	57	34	41	38
St. Lawrence downstram	Dawson	63	70	58	67	80	64	43	83	69	96	101	71	60	83	63	28	71	75	63	59	61	56	62	74	54	54	56	60	70	59	57	56	65	112	103	94	117	101	70	200	82	80	74	69	77	55	68	63
Trent River	Barker (Baine)	44	61	55	29	22	52	25	30	62	99	102	87	30	99	76	35	110	88	80	85	84	85	89	86	107	96	101	113	116	109	99	109	109	69	103	81	64	43	55	82	200	150	139	128	119	105	120	104
Trent River	Benson	32	45	39	15	16	40	9	18	50	104	92	70	15	86	64	20	100	73	68	89	80	86	73	86	147	131	135	148	115	147	133	143	142	61	91	62	59	35	42	80	150	200	169	167	95	137	156	138
Trent River	Coulter	38	49	43	12	19	41	12	23	57	106	92	71	22	79	50	21	89	57	62	78	72	77	77	79	148	145	151	160	118	149	147	130	146	53	93	61	66	41	43	74	139	169	200	177	82	147	162	153
Trent River	Kirche	34	46	41	12	17	32	10	20	51	101	84	65	15	75	49	19	87	56	59	76	68	76	72	74	159	158	162	169	114	162	160	131	140	50	88	57	57	35	41	69	128	167	177	200	77	161	175	164
Trent River	Trent-Foster	54	71	64	50	30	87	38	34	73	61	100	97	55	99	92	47	93	107	95	82	88	81	86	83	64	45	51	66	79	64	53	72	70	87	79	77	70	48	57	77	119	95	82	77	200	53	68	53
Rouge, Duffins, and Don Rivers	Aurora	29	41	36	7	10	34	5	15	48	99	77	59	6	72	42	17	87	47	58	77	67	78	65	73	167	178	180	171	122	166	162	134	134	35	76	52	51	34	34	55	105	137	147	161	53	200	173	179
Rouge, Duffins, and Don Rivers	Mantle	38	47	42	13	18	41	11	24	55	100	89	74	16	81	55	21	95	62	66	83	74	83	72	82	166	162	167	179	121	170	160	137	143	46	87	58	60	41	41	68	120	156	162	175	68	173	200	167
Credit, Humber, and Don Rivers	Emmerson Springs	34	45	35	7	12	29	5	15	51	103	79	60	11	72	47	19	86	54	57	77	65	77	69	72	162	185	185	170	114	169	164	132	142	41	87	54	57	32	38	63	104	138	153	164	53	179	167	200
Credit, Humber, and Don Rivers	Seed-Barker	24	41	29	7	11	27	5	11	44	103	77	59	7	77	56	17	102	63	69	90	82	86	65	84	180	163	170	171	112	179	163	150	138	47	81	56	50	27	35	61	112	152	150	163	66	173	173	172
Credit, Humber, and Don Rivers	Woodbridge	38	47	47	7	13	33	5	17	56	105	82	71	16	97	64	22	107	80	73	93	84	92	74	90	168	151	155	165	117	166	154	148	148	66	107	81	80	41	63	80	110	148	152	153	67	155	162	158
Simcoe County-Collingwood	Augoutenc	29	53	41	13	15	19	11	12	46	76	79	52	18	60	34	24	67	44	52	67	56	64	67	65	63	60	66	74	72	63	70	69	71	45	81	45	53	33	32	53	113	91	97	90	75	65	73	69
Simcoe County-Collingwood	Cooper	14	38	23	7	7	17	5	5	37	87	62	37	5	54	23	7	72	25	38	53	46	55	58	49	144	174	167	146	92	149	149	110	115	15	64	35	40	21	19	41	82	115	130	144	36	163	144	169
Simcoe County-Collingwood	Copeland	40	51	56	9	15	36	6	19	65	100	91	66	21	83	47	22	87	66	66	72	63	74	81	69	121	120	124	133	122	122	128	125	133	75	126	82	106	40	79	88	113	141	144	142	72	122	131	130
Simcoe County-Collingwood	Deshambault	51	64	66	27	20	52	20	26	71	102	102	90	32	111	78	37	116	102	84	87	83	89	95	86	133	122	126	139	128	135	127	137	139	75	117	86	76	47	60	86	146	157	145	143	106	127	143	131
Simcoe County-Collingwood	Drury	28	44	38	14	14	25	14	15	45	88	82	63	13	73	45	21	87	46	53	65	58	67	71	61	138	140	140	144	97	145	139	120	124	45	83	46	51	24	33	55	108	135	145	152	63	142	146	144
Simcoe County-Collingwood	Goodeve	40	51	47	10	17	40	9	22	59	108	97	67	19	73	42	26	85	52	65	76	62	73	75	76	94	95	97	108	114	96	99	100	104	54	96	55	67	40	39	67	141	122	130	120	87	101	109	101
Simcoe County-Collingwood	Hunter's Oro 17	27	49	39	16	20	21	16	19	43	105	81	51	14	61	33	22	78	43	51	64	52	62	63	63	147	161	162	154	101	154	152	116	123	42	85	45	55	36	31	60	104	132	146	161	54	163	158	168
Simcoe County-Collingwood	MacMurchy	24	51	34	17	18	29	13	17	51	99	74	49	17	67	35	19	78	41	52	62	56	62	69	59	150	171	173	152	112	151	161	117	122	21	80	53	49	33	27	54	97	126	139	154	49	171	156	171
Simcoe County-Collingwood	McAllister	20	48	30	15	14	26	12	15	50	89	69	45	15	62	28	17	76	35	51	55	50	57	70	52	146	178	169	148	105	150	152	112	119	18	78	46	46	26	25	45	90	118	134	146	44	166	150	170
Simcoe County-Collingwood	Molson	34	48	43	11	11	28	4	14	53	97	80	57	15	61	37	17	74	46	50	66	57	69	70	62	150	170	177	169	114	154	157	122	132	34	84	49	55	36	31	55	101	132	145	160	55	174	167	177
Simcoe County-Collingwood	Sidey-Mackay	29	44	36	7	14	34	5	17	51	104	85	70	13	86	60	18	110	69	75	100	92	91	72	91	173	143	147	159	116	161	145	159	143	55	89	59	55	28	37	63	125	164	164	160	84	149	160	149
Simcoe County-Collingwood	White	35	47	43	19	17	51	10	21	54	106	92	77	18	98	72	21	106	88	73	97	92	90	84	94	138	119	119	131	125	133	119	133	131	61	94	66	56	33	39	71	151	162	148	142	105	122	134	122
West of Credit River	Bradt	17	38	22	7	9	23	5	10	40	108	67	44	3	61	30	14	79	38	51	65	56	68	61	59	155	166	166	155	103	158	162	122	126	28	71	48	43	20	28	48	93	127	138	151	43	168	155	166
West of Credit River	Hanes	22	39	28	7	12	29	6	15	46	105	74	56	7	72	40	13	85	43	56	74	66	76	66	72	165	184	180	165	110	167	165	129	134	30	74	52	50	24	31	55	100	136	145	159	50	184	165	179
[truncated: 16 more columns]

## Sheet: Geodesic distances 1400-1500
	Group	Credit, Humber, and Don Rivers	Credit, Humber, and Don Rivers	Credit, Humber, and Don Rivers	Credit, Humber, and Don Rivers	Credit, Humber, and Don Rivers	Credit, Humber, and Don Rivers	Credit, Humber, and Don Rivers	Credit, Humber, and Don Rivers	Credit, Humber, and Don Rivers	Credit, Humber, and Don Rivers	Credit, Humber, and Don Rivers	Credit, Humber, and Don Rivers	Credit, Humber, and Don Rivers	Credit, Humber, and Don Rivers	Credit, Humber, and Don Rivers	Credit, Humber, and Don Rivers	Credit, Humber, and Don Rivers	Credit, Humber, and Don Rivers	Finger Lakes	Finger Lakes	Finger Lakes	Jefferson County	Jefferson County	Jefferson County	Jefferson County	Jefferson County	Jefferson County	Jefferson County	Jefferson County	Jefferson County	Jefferson County	Jefferson County	Jefferson County	Jefferson County	Jefferson County	Jefferson County	Jefferson County	Jefferson County	Jefferson County	Mohawk	Mohawk	Mohawk	Mohawk	Oneida Lowlands	Oneida Lowlands	Oneida Lowlands	Oneida Lowlands	Oneida Lowlands
Group	Site	Baker	Black Creek	Boyle-Atkinson	Damiani	Hidden Springs	Hope	Jackes	Jarrett-Lahmer	Keffer	Logan	McGaw	McNair	O-M-G	Parsons	Pengilly	Risebrough	River	Walkington 2	Clifton Springs	Klinko	Long Point	Carlos	Chaumont	Durfee	Durham	Fort Drum	Frank	Freeman	Heath	Matteson	Morse	Mud Creek	Nohle	Potaki	Putnam	St Lawrence	Swarthout	Talcott Falls	Whitford	Garoga	Getman	Otstungo	Smith	Bloody Hill	Burke	Buyea	Cemetery	Goff
Credit, Humber, and Don Rivers	Baker	0	11.4433	4.3006	10.5342	6.28758	7.39288	13.0218	6.05965	2.73422	43.7347	6.7669	5.52082	8.40339	7.4829	29.3075	4.88154	29.695	2.41772	199.907	246.275	172.259	265.011	248.345	256.193	275.75	276.786	302.005	259.625	264.168	245.244	262.651	240.879	249.964	251.399	276.053	243.799	253.345	256.729	264.581	384.837	387.755	375.298	385.107	275.408	278.198	298.312	280.451	300.433
Credit, Humber, and Don Rivers	Black Creek	11.4433	0	15.7367	15.0911	17.7052	17.1368	7.69883	12.8166	10.765	45.2044	17.9594	16.4247	19.7495	4.11598	19.8548	7.27385	20.2994	12.9808	198.614	244.001	168.553	269.575	253.545	259.987	280.327	281.577	306.878	263.824	268.285	250.682	267.059	246.053	253.938	255.016	280.853	249.296	258.783	260.977	268.73	386.429	389.188	376.528	386.721	275.755	278.472	299.207	280.876	301.318
Credit, Humber, and Don Rivers	Boyle-Atkinson	4.3006	15.7367	0	11.3421	2.00053	5.41398	16.822	7.27706	5.73884	43.6553	2.8786	2.58717	4.17928	11.7347	33.0592	9.03829	33.4276	3.36097	200.846	247.542	174.093	263.679	246.768	255.167	274.409	275.359	300.538	258.438	263.012	243.573	261.382	239.316	248.871	250.445	274.623	242.106	251.672	255.525	263.412	384.616	387.594	375.216	384.878	275.692	278.509	298.38	280.704	300.505
Credit, Humber, and Don Rivers	Damiani	10.5342	15.0911	11.3421	0	11.9743	7.19948	20.695	4.48292	7.97366	33.2243	10.801	9.35781	12.5144	11.7784	25.579	13.0935	25.8475	8.76681	210.24	256.411	181.927	274.992	258.11	266.392	285.724	286.688	311.872	269.717	274.281	254.915	272.682	250.657	260.12	261.64	285.953	253.447	263.013	266.808	274.686	395.349	398.275	385.826	395.618	285.93	288.717	308.846	290.976	310.967
Credit, Humber, and Don Rivers	Hidden Springs	6.28758	17.7052	2.00053	11.9743	0	5.21049	18.7515	8.33973	7.46403	43.4808	1.58011	2.61655	2.20987	13.6772	34.708	11.0369	35.0664	5.02678	201.58	248.416	175.219	263.355	246.327	254.992	274.08	274.989	300.146	258.186	262.773	243.087	261.089	238.883	248.664	250.304	274.252	241.608	251.183	255.264	263.168	384.811	387.816	375.476	385.069	276.126	278.954	298.713	281.122	300.839
Credit, Humber, and Don Rivers	Hope	7.39288	17.1368	5.41398	7.19948	5.21049	0	20.267	4.88444	6.51244	38.3392	3.78472	2.84789	5.33592	13.0576	31.7188	11.9717	32.0353	4.98741	206.242	252.889	179.266	268.553	251.495	260.202	279.277	280.177	305.328	263.393	267.982	248.237	266.292	244.053	253.874	255.513	279.439	246.755	256.332	260.471	268.376	389.931	392.922	380.561	390.191	281.092	283.91	303.753	286.1	305.878
Credit, Humber, and Don Rivers	Jackes	13.0218	7.69883	16.822	20.695	18.7515	20.267	0	17.1984	13.9744	52.4485	19.6101	18.528	20.9613	9.0995	26.1884	8.30129	26.6546	15.327	191.078	236.644	161.538	262.26	246.396	252.517	273.012	274.313	299.628	256.431	260.874	243.603	259.708	238.899	246.502	247.518	273.591	242.235	251.701	253.594	261.325	378.735	381.491	368.829	379.028	268.073	270.794	291.51	273.191	293.621
Credit, Humber, and Don Rivers	Jarrett-Lahmer	6.05965	12.8166	7.27706	4.48292	8.33973	4.88444	17.1984	0	3.60545	37.6771	7.53384	5.84722	9.46151	8.91866	26.9197	9.13831	27.2472	4.35546	205.885	252.155	177.888	270.678	253.874	262.001	281.413	282.403	307.6	265.363	269.92	250.713	268.35	246.416	255.744	257.236	281.668	249.254	258.813	262.459	270.328	390.867	393.792	381.344	391.136	281.467	284.257	304.368	286.51	306.489
Credit, Humber, and Don Rivers	Keffer	2.73422	10.765	5.73884	7.97366	7.46403	6.51244	13.9744	3.60545	0	41.1955	7.36034	5.72614	9.26183	6.65004	27.3205	5.72387	27.6895	2.4376	202.297	248.55	174.306	267.744	251.07	258.924	278.484	279.517	304.736	262.359	266.901	247.963	265.385	243.605	252.697	254.127	278.784	246.516	256.064	259.463	267.315	387.491	390.399	377.929	387.763	277.97	280.754	300.918	283.019	303.038
Credit, Humber, and Don Rivers	Logan	43.7347	45.2044	43.6553	33.2243	43.4808	38.3392	52.4485	37.6771	41.1955	0	41.941	41.1682	42.8625	43.4675	39.9077	45.9541	39.7361	41.7765	243.281	289.088	213.725	305.909	288.336	298.065	316.604	317.328	342.365	301.015	305.649	284.846	303.768	280.939	291.647	293.467	316.584	283.306	292.92	298.066	306.023	428.267	431.249	418.865	428.528	319.141	321.933	341.98	324.18	344.103
Credit, Humber, and Don Rivers	McGaw	6.7669	17.9594	2.8786	10.801	1.58011	3.78472	19.6101	7.53384	7.36034	41.941	0	1.72942	1.96168	13.8671	34.276	11.6396	34.6206	4.99426	203.154	249.974	176.721	264.782	247.711	256.465	275.505	276.399	301.548	259.636	264.228	244.452	262.526	240.27	250.128	251.787	275.661	242.97	252.548	256.712	264.62	386.364	389.373	377.038	386.622	277.703	280.531	300.283	282.698	302.409
Credit, Humber, and Don Rivers	McNair	5.52082	16.4247	2.58717	9.35781	2.61655	2.84789	18.528	5.84722	5.72614	41.1682	1.72942	0	3.69101	12.315	32.5466	10.3845	32.8914	3.45706	203.433	250.124	176.624	265.891	248.897	257.474	276.618	277.54	302.704	260.697	265.28	245.667	263.615	241.451	251.158	252.771	276.803	244.192	253.764	257.779	265.676	387.099	390.086	377.721	387.36	278.244	281.063	300.907	283.252	303.032
Credit, Humber, and Don Rivers	O-M-G	8.40339	19.7495	4.17928	12.5144	2.20987	5.33592	20.9613	9.46151	9.26183	42.8625	1.96168	3.69101	0	15.6821	36.2374	13.2084	36.5817	6.85686	202.88	249.844	176.879	263.551	246.393	255.353	274.27	275.133	300.264	258.461	263.064	243.101	261.32	238.957	248.991	250.702	274.394	241.61	251.194	255.531	263.452	385.562	388.596	376.295	385.816	277.125	279.964	299.61	282.106	301.737
Credit, Humber, and Don Rivers	Parsons	7.4829	4.11598	11.7347	11.7784	13.6772	13.0576	9.0995	8.91866	6.65004	43.4675	13.8671	12.315	15.6821	0	22.4475	4.1623	22.8636	8.87887	199.894	245.628	170.633	268.755	252.477	259.456	279.504	280.672	305.945	263.141	267.634	249.521	266.297	244.994	253.338	254.551	279.944	248.112	257.624	260.275	268.067	386.728	389.544	376.956	387.012	276.483	279.227	299.745	281.578	301.86
Credit, Humber, and Don Rivers	Pengilly	29.3075	19.8548	33.0592	25.579	34.708	31.7188	26.1884	26.9197	27.3205	39.9077	34.276	32.5466	36.2374	22.4475	0	26.5532	0.4714	29.7236	211.389	255.242	178.054	288.002	272.387	277.866	298.753	300.145	325.48	282.001	286.398	269.661	285.38	264.885	271.96	272.764	299.426	268.308	277.756	279.192	286.865	402.172	404.761	391.897	402.487	290.287	292.914	314.312	295.487	316.408
Credit, Humber, and Don Rivers	Risebrough	4.88154	7.27385	9.03829	13.0935	11.0369	11.9717	8.30129	9.13831	5.72387	45.9541	11.6396	10.3845	13.2084	4.1623	26.5532	0	26.9752	7.06755	197.337	243.368	168.846	264.897	248.531	255.722	275.644	276.781	302.043	259.34	263.846	245.544	262.464	241.051	249.574	250.847	276.052	244.128	253.647	256.466	264.274	383.431	386.283	373.742	383.711	273.483	276.245	296.61	278.558	298.727
Credit, Humber, and Don Rivers	River	29.695	20.2994	33.4276	25.8475	35.0664	32.0353	26.6546	27.2472	27.6895	39.7361	34.6206	32.8914	36.5817	22.8636	0.4714	26.9752	0	30.0883	211.804	255.633	178.42	288.473	272.858	278.335	299.224	300.616	325.951	282.472	286.868	270.132	285.851	265.357	272.43	273.233	299.898	268.778	278.226	279.662	287.335	402.622	405.21	392.343	402.938	290.724	293.35	314.756	295.925	316.852
Credit, Humber, and Don Rivers	Walkington 2	2.41772	12.9808	3.36097	8.76681	5.02678	4.98741	15.327	4.35546	2.4376	41.7765	4.99426	3.45706	6.85686	8.87887	29.7236	7.06755	30.0883	0	202.067	248.515	174.603	266.323	249.533	257.651	277.059	278.052	303.251	261.008	265.566	246.382	263.995	242.074	251.391	252.89	277.317	244.925	254.482	258.104	265.973	386.634	389.574	377.146	386.901	277.38	280.179	300.212	282.413	302.334
Finger Lakes	Clifton Springs	199.907	198.614	200.846	210.24	201.58	206.242	191.078	205.885	202.297	243.281	203.154	203.433	202.88	199.894	211.389	197.337	211.804	202.067	0	49.7453	49.2032	137.463	138.918	117.263	145.304	150.072	170.734	126.987	128.597	141.802	132.901	133.975	116.471	110.904	149.703	142.112	146.746	125.945	129.458	199.076	200.517	186.71	199.538	83.4091	85.426	109.918	88.8357	111.813
Finger Lakes	Klinko	246.275	244.001	247.542	256.411	248.416	252.889	236.644	252.155	248.55	289.088	249.974	250.124	249.844	245.628	255.242	243.368	255.633	248.515	49.7453	0	79.3187	155.413	163.611	134.314	160.589	166.149	181.783	144.804	144.736	168.024	150.786	160.476	136.261	128.749	165.993	168.859	171.04	144.807	145.628	174.769	174.815	160.53	175.372	67.0587	67.1709	92.2818	71.5264	93.5412
Finger Lakes	Long Point	172.259	168.553	174.093	181.927	175.219	179.266	161.538	177.888	174.306	213.725	176.721	176.624	176.879	170.633	178.054	168.846	178.42	174.603	49.2032	79.3187	0	182.281	180.352	163.05	190.942	195.304	217.297	172.175	174.36	182.184	177.88	174.501	161.23	156.629	194.861	182.14	188.13	170.747	175.186	246.087	247.12	233.076	246.592	130.747	132.404	157.636	136.139	159.432
Jefferson County	Carlos	265.011	269.575	263.679	274.992	263.355	268.553	262.26	270.678	267.744	305.909	264.782	265.891	263.551	268.755	288.002	264.897	288.473	266.323	137.463	155.413	182.281	0	22.8131	21.1246	10.7527	13.2904	38.0953	10.6961	11.319	29.1893	4.66026	28.1712	21.0762	27.0332	12.7456	31.1892	24.8678	11.5527	10.5112	146.692	151.822	144.672	146.571	102.846	105.31	98.543	102.489	99.7933
Jefferson County	Chaumont	248.345	253.545	246.768	258.11	246.327	251.495	246.396	253.874	251.07	288.336	247.711	248.897	246.393	252.477	272.387	248.531	272.858	249.533	138.918	163.611	180.352	22.8131	0	34.7782	31.4261	30.1334	54.229	26.8435	30.8404	6.58465	24.1023	7.50677	29.4484	37.8805	29.37	8.51305	7.83526	24.598	30.4199	169.49	174.599	167.281	169.373	117.75	120.515	117.225	118.226	118.673
Jefferson County	Durfee	256.193	259.987	255.167	266.392	254.992	260.202	252.517	262.001	258.924	298.065	256.465	257.474	255.353	259.456	277.866	255.722	278.335	257.651	117.263	134.314	163.05	21.1246	34.7782	0	28.0449	32.9109	54.4465	10.4944	11.3461	41.0405	16.4796	35.9957	7.47625	6.42072	32.5942	42.6984	40.4314	10.9906	12.199	142.038	146.654	137.852	142.032	83.558	86.213	82.5873	83.7385	84.0882
Jefferson County	Durham	275.75	280.327	274.409	285.724	274.08	279.277	273.012	281.413	278.484	316.604	275.505	276.618	274.27	279.504	298.753	275.644	299.224	277.059	145.304	160.589	190.942	10.7527	31.4261	28.0449	0	5.83926	27.6618	18.948	16.7078	37.2646	13.8918	37.6985	30.1209	34.4292	5.96158	39.2627	31.321	20.9317	15.8466	139.497	144.803	138.387	139.332	104.901	107.136	97.797	103.992	98.8525
Jefferson County	Fort Drum	276.786	281.577	275.359	286.688	274.989	280.177	274.313	282.403	279.517	317.328	276.399	277.54	275.133	280.672	300.145	276.781	300.616	278.052	150.072	166.149	195.304	13.2904	30.1334	32.9109	5.83926	0	25.3649	23.1533	21.7263	35.3794	17.4553	37.0129	34.1046	39.1966	0.763826	37.3234	28.6211	24.6305	20.8377	143.107	148.506	142.479	142.916	110.738	112.975	103.49	109.83	104.521
Jefferson County	Frank	302.005	306.878	300.538	311.872	300.146	305.328	299.628	307.6	304.736	342.365	301.548	302.704	300.264	305.945	325.48	302.043	325.951	303.251	170.734	181.783	217.297	38.0953	54.229	54.4465	27.6618	25.3649	0	46.3879	43.3341	58.508	41.5535	61.5092	57.5532	60.8422	26.071	60.2856	50.7921	48.5566	42.5717	130.759	136.545	132.713	130.444	121.266	122.987	108.571	119.298	109.139
Jefferson County	Freeman	259.625	263.824	258.438	269.717	258.186	263.393	256.431	265.363	262.359	301.015	259.636	260.697	258.461	263.141	282.001	259.34	282.472	261.008	126.987	144.804	172.175	10.6961	26.8435	10.4944	18.948	23.1533	46.3879	0	4.94246	33.392	6.03598	29.82	11.1834	16.3437	22.7449	35.2367	31.3958	3.10584	5.09048	144.789	149.671	141.665	144.725	93.3518	95.9217	90.7711	93.2824	92.1523
Jefferson County	Heath	264.168	268.285	263.012	274.281	262.773	267.982	260.874	269.92	266.901	305.649	264.228	265.28	263.064	267.634	286.398	263.846	286.868	265.566	128.597	144.736	174.36	11.319	30.8404	11.3461	16.7078	21.7263	43.3341	4.94246	0	37.4243	7.38276	34.3617	14.6963	17.751	21.4642	39.3254	34.6803	8.04672	0.894034	139.998	144.912	137.034	139.928	91.5268	93.9948	87.686	91.1909	88.9965
Jefferson County	Matteson	245.244	250.682	243.573	254.915	243.087	248.237	243.603	250.713	247.963	284.846	244.452	245.667	243.101	249.521	269.661	245.544	270.132	246.382	141.802	168.024	182.184	29.1893	6.58465	41.0405	37.2646	35.3794	58.508	33.392	37.4243	0	30.6637	7.82725	35.3515	43.7804	34.625	2.01	8.10273	31.0784	37.0043	175.873	181.011	173.783	175.748	123.578	126.386	123.589	124.185	125.058
Jefferson County	Morse	262.651	267.059	261.382	272.682	261.089	266.292	259.708	268.35	265.385	303.768	262.526	263.615	261.32	266.297	285.38	262.464	285.851	263.995	132.901	150.786	177.88	4.66026	24.1023	16.4796	13.8918	17.4553	41.5535	6.03598	7.38276	30.6637	0	28.4415	16.6553	22.3762	16.9871	32.6142	27.4168	7.18227	6.72325	145.738	150.764	143.241	145.642	98.6647	101.173	95.0656	98.4248	96.3709
Jefferson County	Mud Creek	240.879	246.053	239.316	250.657	238.883	244.053	238.899	246.416	243.605	280.939	240.27	241.451	238.957	244.994	264.885	241.051	265.357	242.074	133.975	160.476	174.501	28.1712	7.50677	35.9957	37.6985	37.0129	61.5092	29.82	34.3617	7.82725	28.4415	0	29.604	37.8906	36.2503	8.38777	14.1671	27.0994	34.1095	174.149	179.141	171.393	174.06	117.257	120.127	118.451	118.077	119.994
Jefferson County	Nohle	249.964	253.938	248.871	260.12	248.664	253.874	246.502	255.744	252.697	291.647	250.128	251.158	248.991	253.338	271.96	249.574	272.43	251.391	116.471	136.261	161.23	21.0762	29.4484	7.47625	30.1209	34.1046	57.5532	11.1834	14.6963	35.3515	16.6553	29.604	0	8.43745	33.6423	36.8581	35.8971	9.52446	15.3077	149.51	154.13	145.31	149.502	88.303	91.0777	88.8913	88.8374	90.4602
Jefferson County	Potaki	251.399	255.016	250.445	261.64	250.304	255.513	247.518	257.236	254.127	293.467	251.787	252.771	250.702	254.551	272.764	250.847	273.233	252.89	110.904	128.749	156.629	27.0332	37.8805	6.42072	34.4292	39.1966	60.8422	16.3437	17.751	43.7804	22.3762	37.8906	8.43745	0	38.8535	45.2696	44.2274	16.0589	18.5941	144.113	148.557	139.276	144.142	79.8691	82.6406	80.8103	80.4051	82.4207
Jefferson County	Putnam	276.053	280.853	274.623	285.953	274.252	279.439	273.591	281.668	278.784	316.584	275.661	276.803	274.394	279.944	299.426	276.052	299.898	277.317	149.703	165.993	194.861	12.7456	29.37	32.5942	5.96158	0.763826	26.071	22.7449	21.4642	34.625	16.9871	36.2503	33.6423	38.8535	0	36.5707	27.8913	24.1499	20.5728	143.744	149.135	143.066	143.555	110.795	113.048	103.729	109.923	104.772
Jefferson County	St Lawrence	243.799	249.296	242.106	253.447	241.608	246.755	242.235	249.254	246.516	283.306	242.97	244.192	241.61	248.112	268.308	244.128	268.778	244.925	142.112	168.859	182.14	31.1892	8.51305	42.6984	39.2627	37.3234	60.2856	35.2367	39.3254	2.01	32.6142	8.38777	36.8581	45.2696	36.5707	0	9.63356	32.8704	38.9186	177.876	183.011	175.764	177.752	124.99	127.816	125.276	125.658	126.759
Jefferson County	Swarthout	253.345	258.783	251.672	263.013	251.183	256.332	251.701	258.813	256.064	292.92	252.548	253.764	251.194	257.624	277.756	253.647	278.226	254.482	146.746	171.04	188.13	24.8678	7.83526	40.4314	31.321	28.6211	50.7921	31.3958	34.6803	8.10273	27.4168	14.1671	35.8971	44.2274	27.8913	9.63356	0	29.6754	34.1031	170.726	175.979	169.216	170.573	123.915	126.608	122.159	124.169	123.526
Jefferson County	Talcott Falls	256.729	260.977	255.525	266.808	255.264	260.471	253.594	262.459	259.463	298.066	256.712	257.779	255.531	260.275	279.192	256.466	279.662	258.104	125.945	144.807	170.747	11.5527	24.598	10.9906	20.9317	24.6305	48.5566	3.10584	8.04672	31.0784	7.18227	27.0994	9.52446	16.0589	24.1499	32.8704	29.6754	0	8.17866	147.772	152.632	144.541	147.714	94.4972	97.127	92.6956	94.5925	94.1189
Jefferson County	Whitford	264.581	268.73	263.412	274.686	263.168	268.376	261.325	270.328	267.315	306.023	264.62	265.676	263.452	268.067	286.865	264.274	287.335	265.973	129.458	145.628	175.186	10.5112	30.4199	12.199	15.8466	20.8377	42.5717	5.09048	0.894034	37.0043	6.72325	34.1095	15.3077	18.5941	20.5728	38.9186	34.1031	8.17866	0	140.156	145.093	137.288	140.081	92.3399	94.7991	88.3543	91.9806	89.6533
Mohawk	Garoga	384.837	386.429	384.616	395.349	384.811	389.931	378.735	390.867	387.491	428.267	386.364	387.099	385.562	386.728	402.172	383.431	402.622	386.634	199.076	174.769	246.087	146.692	169.49	142.038	139.497	143.107	130.759	144.789	139.998	175.873	145.738	174.149	149.51	144.113	143.744	177.876	170.726	147.772	140.156	0	6.11093	15.5299	0.806522	115.68	113.795	89.3353	110.253	87.3717
Mohawk	Getman	387.755	389.188	387.594	398.275	387.816	392.922	381.491	393.792	390.399	431.249	389.373	390.086	388.596	389.544	404.761	386.283	405.21	389.574	200.517	174.815	247.12	151.822	174.599	146.654	144.803	148.506	136.545	149.671	144.912	181.011	150.764	179.141	154.13	148.557	149.135	183.011	175.979	152.632	145.093	6.11093	0	14.2888	6.68072	117.127	115.106	91.1561	111.704	89.1419
Mohawk	Otstungo	375.298	376.528	375.216	385.826	375.476	380.561	368.829	381.344	377.929	418.865	377.038	377.721	376.295	376.956	391.897	373.742	392.343	377.146	186.71	160.53	233.076	144.672	167.281	137.852	138.387	142.479	132.713	141.665	137.034	173.783	143.241	171.393	145.31	139.276	143.066	175.764	169.216	144.541	137.288	15.5299	14.2888	0	16.2934	103.394	101.285	77.7915	97.9834	75.7385
Mohawk	Smith	385.107	386.721	384.878	395.618	385.069	390.191	379.028	391.136	387.763	428.528	386.622	387.36	385.816	387.012	402.487	383.711	402.938	386.901	199.538	175.372	246.592	146.571	169.373	142.032	139.332	142.916	130.444	144.725	139.928	175.748	145.642	174.06	149.502	144.142	143.555	177.752	170.573	147.714	140.081	0.806522	6.68072	16.2934	0	116.149	114.28	89.7676	110.723	87.8104
Oneida Lowlands	Bloody Hill	275.408	275.755	275.692	285.93	276.126	281.092	268.073	281.467	277.97	319.141	277.703	278.244	277.125	276.483	290.287	273.483	290.724	277.38	83.4091	67.0587	130.747	102.846	117.75	83.558	104.901	110.738	121.266	93.3518	91.5268	123.578	98.6647	117.257	88.303	79.8691	110.795	124.99	123.915	94.4972	92.3399	115.68	117.127	103.394	116.149	0	3.27165	26.9664	5.42699	28.7027
Oneida Lowlands	Burke	278.198	278.472	278.509	288.717	278.954	283.91	270.794	284.257	280.754	321.933	280.531	281.063	279.964	279.227	292.914	276.245	293.35	280.179	85.426	67.1709	132.404	105.31	120.515	86.213	107.136	112.975	122.987	95.9217	93.9948	126.386	101.173	120.127	91.0777	82.6406	113.048	127.816	126.608	97.127	94.7991	113.795	115.106	101.285	114.28	3.27165	0	25.7531	4.36547	27.3416
Oneida Lowlands	Buyea	298.312	299.207	298.38	308.846	298.713	303.753	291.51	304.368	300.918	341.98	300.283	300.907	299.61	299.745	314.312	296.61	314.756	300.212	109.918	92.2818	157.636	98.543	117.225	82.5873	97.797	103.49	108.571	90.7711	87.686	123.589	95.0656	118.451	88.8913	80.8103	103.729	125.276	122.159	92.6956	88.3543	89.3353	91.1561	77.7915	89.7676	26.9664	25.7531	0	21.6734	2.13443
Oneida Lowlands	Cemetery	280.451	280.876	280.704	290.976	281.122	286.1	273.191	286.51	283.019	324.18	282.698	283.252	282.106	281.578	295.487	278.558	295.925	282.413	88.8357	71.5264	136.139	102.489	118.226	83.7385	103.992	109.83	119.298	93.2824	91.1909	124.185	98.4248	118.077	88.8374	80.4051	109.923	125.658	124.169	94.5925	91.9806	110.253	111.704	97.9834	110.723	5.42699	4.36547	21.6734	0	23.3554
Oneida Lowlands	Goff	300.433	301.318	300.505	310.967	300.839	305.878	293.621	306.489	303.038	344.103	302.409	303.032	301.737	301.86	316.408	298.727	316.852	302.334	111.813	93.5412	159.432	99.7933	118.673	84.0882	98.8525	104.521	109.139	92.1523	88.9965	125.058	96.3709	119.994	90.4602	82.4207	104.772	126.759	123.526	94.1189	89.6533	87.3717	89.1419	75.7385	87.8104	28.7027	27.3416	2.13443	23.3554	0
Oneida Lowlands	Nichols Pond	296.043	296.768	296.176	306.576	296.539	301.559	289.074	302.101	298.636	339.741	298.112	298.711	297.466	297.366	311.689	294.272	312.13	297.965	106.205	87.4348	153.613	101.418	119.57	84.827	101.098	106.835	112.682	93.3304	90.4305	125.867	97.8124	120.514	90.9117	82.7117	107.048	127.515	124.721	95.1387	91.1259	92.8756	94.462	80.883	93.334	22.8767	21.3368	5.02124	17.4735	6.1168
Prince Edward County	Arbor Ridge	223.438	229.43	221.556	232.876	220.967	226.069	222.54	228.76	226.137	262.121	222.289	223.567	220.865	228.048	248.705	224.008	249.174	224.459	141.171	173.862	176.639	53.5601	30.9697	60.4146	62.3707	60.6561	83.3137	55.3514	59.9926	25.2767	54.1195	25.694	53.3623	61.0333	59.9016	23.3413	32.5596	52.5131	59.7701	199.843	204.833	197.012	199.752	137.71	140.748	141.692	139.158	143.352
Prince Edward County	Hillier	151.733	156.945	150.225	161.561	149.833	155.017	149.846	157.298	154.461	192.218	151.238	152.389	149.965	155.842	175.906	151.892	176.376	152.952	110.82	157.301	127.718	113.701	96.6387	107.217	124.389	125.167	150.315	109.176	113.919	93.7584	111.655	89.1608	100.386	103.314	124.428	92.4036	101.855	106.17	114.234	245.095	249	238.256	245.216	151.335	154.584	167.192	155.115	169.27
Prince Edward County	Lite	154.396	160.649	152.46	163.773	151.855	156.952	153.901	159.675	157.088	193.092	153.173	154.457	151.745	159.143	180.09	155.077	180.556	155.383	127.096	172.934	144.27	115.06	95.8102	111.597	125.479	125.481	150.039	112.009	116.903	91.9351	113.647	88.5723	104.382	108.493	124.722	90.3359	99.9671	108.919	117.096	252.096	256.277	246.12	252.167	163.243	166.511	177.397	166.721	179.431
Prince Edward County	Payne	149.326	154.692	147.758	159.098	147.337	152.513	147.643	154.855	152.051	189.599	148.732	149.901	147.438	153.529	173.739	149.559	174.209	150.513	113.395	160.123	129.317	116.381	99.0205	110.2	127.048	127.734	152.828	112.012	116.775	95.9961	114.404	91.5607	103.327	106.361	126.992	94.6031	104.098	108.994	117.078	248.304	252.223	241.505	248.422	154.616	157.863	170.493	158.404	172.57
Prince Edward County	Waupoos	188.818	193.39	187.528	198.83	187.234	192.437	186.1	194.503	191.552	229.963	188.672	189.76	187.47	192.547	211.912	188.687	212.383	190.148	101.46	140.994	132.294	76.2097	61.3147	68.9459	86.9575	88.2334	113.576	71.0794	75.7663	59.7546	73.8555	53.8574	62.1113	65.1626	87.516	58.7956	67.5856	68.112	76.1108	207.98	212.082	201.809	208.068	121.173	124.441	133.635	124.245	135.638
Rouge, Duffins, Durham Rivers	Best	22.5843	32.0674	19.8001	30.9276	18.9538	23.9798	28.4203	27.0738	25.043	61.0835	20.2105	21.57	18.7605	29.0606	51.5062	24.9917	51.9196	22.9841	188.438	236.263	165.607	244.941	227.673	236.985	255.652	256.469	281.578	239.953	244.578	224.356	242.751	220.243	230.564	232.407	255.728	222.862	232.448	237.011	244.956	368.194	371.328	359.176	368.434	260.833	263.727	282.835	265.738	284.967
Rouge, Duffins, Durham Rivers	Draper	24.647	33.8105	22.0053	33.1879	21.2202	26.2766	29.7879	29.2824	27.1545	63.4213	22.5012	23.8341	21.0775	30.9394	53.3812	26.8311	53.8005	25.1468	186.476	234.387	164.02	242.601	225.34	234.649	253.312	254.13	279.241	237.613	242.239	222.029	240.41	217.91	228.226	230.075	253.39	220.536	230.122	234.67	242.616	365.925	369.067	356.928	366.163	258.666	261.565	280.621	263.563	282.752
Rouge, Duffins, Durham Rivers	Joseph Picard	37.1196	45.1786	34.8376	46.1097	34.1711	39.2687	39.942	42.0952	39.7333	76.2991	35.4874	36.7765	34.091	42.7987	65.0155	38.6364	65.4539	37.8671	176.643	225.088	156.722	229.645	212.33	221.842	240.35	241.145	266.245	224.717	229.356	209.014	227.477	204.902	215.382	217.317	240.404	207.521	217.106	221.767	229.727	353.773	356.984	344.95	354.001	247.327	250.264	268.918	252.165	271.051
Rouge, Duffins, Durham Rivers	Pugh	24.1255	33.1136	21.6069	32.8451	20.8975	25.9982	28.9739	28.8794	26.6657	63.3499	22.2155	23.5046	20.8498	30.3049	52.7346	26.1815	53.1567	24.7029	186.068	233.925	163.413	242.745	225.543	234.715	253.459	254.299	279.422	237.72	242.338	222.256	240.538	218.108	228.308	230.123	253.559	220.768	230.35	234.781	242.719	365.816	368.945	356.786	366.056	258.426	261.32	280.435	263.332	282.566
Rouge, Duffins, Durham Rivers	Spang	25.1287	34.7053	22.2166	33.2329	21.2685	26.2028	31.0228	29.4732	27.5495	62.8536	22.4612	23.8827	20.9216	31.6777	54.1198	27.6187	54.5316	25.4457	187.942	235.933	165.764	243.077	225.694	235.279	253.78	254.555	279.64	238.164	242.803	222.334	240.918	218.273	228.826	230.741	253.813	220.829	230.423	235.213	243.174	366.884	370.051	357.947	367.119	259.858	262.766	281.72	264.741	283.852
Sincoe County-Collingwood	Baumann	86.4695	97.0917	82.4233	83.4851	80.4693	79.9592	99.212	84.4068	86.4128	80.0678	79.7163	81.0027	78.2602	93.0159	107.492	91.3503	107.628	84.4251	255.76	305.204	240.444	279.947	259.163	277.511	290.02	289.293	312.668	277.691	282.613	254.29	278.947	252.4	270.298	274.289	288.53	252.455	261.883	274.59	282.764	417.112	421.035	410.215	417.226	318.868	321.995	337.572	323.253	339.688
Sincoe County-Collingwood	Carson	65.9439	75.5251	62.3336	60.9515	60.5403	58.8168	78.9657	62.723	65.3055	53.7632	59.4709	60.4443	58.387	71.6218	83.3892	70.7337	83.4736	63.6666	250.18	298.904	230.137	287.535	267.701	283.213	297.897	297.667	321.766	284.349	289.21	263.27	286.132	260.656	276.213	279.491	296.905	261.523	271.095	281.275	289.44	420.429	424.053	412.669	420.592	318.041	321.078	338.244	322.673	340.375
Sincoe County-Collingwood	Dunn 1	75.8428	85.7073	72.0998	71.2978	70.2523	68.8378	88.8454	72.8909	75.347	63.9845	69.2624	70.3244	68.07	81.7537	94.0069	80.6759	94.0958	73.6143	255.905	304.925	237.428	288.274	268.022	284.721	298.525	298.087	321.9	285.469	290.359	263.4	287.036	261.088	277.627	281.197	297.323	261.614	271.135	282.38	290.557	422.983	426.726	415.557	423.127	322.117	325.19	341.772	326.661	343.9
Sincoe County-Collingwood	Dunsmore	65.6819	75.3539	62.0348	60.8426	60.227	58.5883	78.7018	62.5441	65.0853	54.2434	59.1774	60.1751	58.0657	71.4324	83.46	70.4853	83.5502	63.4177	249.372	298.121	229.47	286.499	266.657	282.195	296.859	296.625	320.72	283.321	288.183	262.223	285.1	259.614	275.193	278.479	295.863	260.476	270.048	280.247	288.412	419.447	423.076	411.7	419.61	317.127	320.167	337.303	321.755	339.434
Sincoe County-Collingwood	Fournier	99.1057	108.705	95.4389	94.0541	93.6162	92.0056	112.125	95.91	98.4976	82.4442	92.5869	93.5975	91.4452	104.813	115.753	103.909	115.802	96.8419	277.008	326.292	260.029	302.148	281.234	299.91	312.173	311.368	334.595	300.005	304.931	276.287	301.2	274.523	292.683	296.721	310.604	274.439	283.829	296.902	305.074	439.591	443.516	432.691	439.705	341.095	344.212	359.956	345.511	362.073
Sincoe County-Collingwood	Heron	99.2837	108.865	95.6237	94.203	93.8036	92.1772	112.304	96.0722	98.6676	82.4754	92.7705	93.7767	91.6339	104.976	115.86	104.085	115.908	97.0173	277.316	326.596	260.305	302.493	281.58	300.255	312.519	311.713	334.94	300.35	305.276	276.633	301.546	274.868	293.028	297.065	310.95	274.784	284.174	297.247	305.419	439.934	443.857	433.032	440.047	341.425	344.542	360.291	345.842	362.409
Sincoe County-Collingwood	Hubbert	54.6429	64.2493	51.0533	49.7525	49.2734	47.5127	67.6647	51.4408	54.003	45.6844	48.1869	49.1462	47.1296	60.3326	72.6512	59.4296	72.7567	52.3627	241.183	289.643	220.008	282.948	263.554	277.886	293.406	293.381	317.737	279.395	284.221	259.322	281.385	256.412	270.985	273.98	292.621	257.617	267.226	276.339	284.481	414.012	417.526	405.954	414.193	310.343	313.348	331.007	315.048	333.141
Sincoe County-Collingwood	Lalonde	98.6141	107.487	95.23	92.5258	93.5175	91.3215	111.587	94.8487	97.708	77.1718	92.3518	93.1865	91.4122	103.755	112.668	103.293	112.673	96.2681	282.124	331.158	263.391	311.178	290.469	308.465	321.283	320.595	344.01	308.804	313.719	285.619	310.131	283.683	301.286	305.143	319.831	283.788	293.222	305.705	313.882	447.59	451.431	440.44	447.717	347.812	350.902	367.144	352.307	369.267
Sincoe County-Collingwood	Lougheed	54.3903	63.6954	50.9307	49.0131	49.2044	47.1641	67.3976	50.9234	53.6152	43.3598	48.054	48.9292	47.0953	59.8386	71.3923	59.1245	71.4819	52.0714	242.584	290.938	220.921	285.34	266.008	280.168	295.81	295.813	320.2	281.735	286.555	261.801	283.755	258.853	273.284	276.232	295.054	260.101	269.713	278.682	286.819	416.084	419.576	407.965	416.269	312.13	315.126	332.906	316.853	335.04
Sincoe County-Collingwood	Second Lake	113.506	122.705	109.979	107.84	108.208	106.289	126.519	109.985	112.734	93.0663	107.109	108.031	106.065	118.904	128.439	118.249	128.452	111.194	292.665	341.982	275.747	315.427	294.258	313.736	325.343	324.379	347.316	313.565	318.5	289.177	314.603	287.653	306.463	310.683	323.616	287.304	296.621	310.46	318.62	453.885	457.877	447.186	453.986	356.24	359.369	374.844	360.616	376.958
Sincoe County-Collingwood	Starr	72.863	83.3098	68.8936	69.5179	66.9654	66.2034	85.7138	70.5702	72.6877	66.6551	66.1391	67.3659	64.7566	79.2561	93.4044	77.7427	93.5381	70.7619	248.1	297.267	230.679	279.082	258.819	275.591	289.329	288.884	312.695	276.301	281.194	254.195	277.854	251.886	268.487	272.091	288.121	252.41	261.931	273.212	281.389	414.003	417.77	406.648	414.143	313.561	316.646	333.038	318.074	335.164
Sincoe County-Collingwood	Train	84.222	94.2069	80.4211	79.8681	78.5507	77.2792	97.2032	81.3914	83.7915	72.1329	77.5998	78.7012	76.3582	90.2335	102.638	89.0706	102.726	82.0183	261.425	310.629	244.069	289.977	269.415	287.034	300.131	299.527	323.091	287.476	292.385	264.645	288.872	262.577	279.874	283.668	298.764	262.83	272.299	284.379	292.557	426.024	429.858	418.859	426.153	326.374	329.472	345.602	330.848	347.725
St. Lawrence downstream	Beaumier	576.466	585.005	573.487	584.024	572.325	576.825	579.299	580.655	578.909	606.669	573.302	574.884	571.519	582.599	604.855	578.441	605.295	576.772	493.366	503.816	538.062	356.074	358.562	376.107	348.072	343.312	323.443	366.436	364.779	357.669	360.579	365.004	377.144	382.462	343.697	358.073	350.963	367.625	363.915	379.752	384.714	393.152	378.963	439.311	440.248	419.489	436.059	419.153
St. Lawrence downstream	Chicoutimi	778.097	787.955	774.562	784.053	773.097	776.98	783.341	781.338	780.249	801.339	773.805	775.495	771.894	784.95	807.356	780.909	807.757	777.923	725.093	740.193	767.1	588.057	586.932	608.83	581.161	575.97	558.455	598.692	597.694	584.919	592.687	592.619	608.839	615.006	576.254	584.965	579.118	599.462	596.806	621.092	626	634.562	620.3	677.305	678.469	658.769	674.377	658.559
St. Lawrence downstream	Masson	627.896	636.525	624.878	635.359	623.694	628.159	630.876	632.029	630.323	657.643	624.654	626.246	622.861	634.081	656.368	629.925	656.807	628.172	544.487	553.841	589.499	407.36	410.258	427.235	399.19	394.516	374.211	417.66	415.895	409.45	411.837	416.751	428.436	433.609	394.916	409.876	402.687	418.912	415.036	424.415	429.129	438.291	423.616	488.81	489.639	468.323	485.408	467.902
St. Lawrence upstream	Beckstead	338.522	346.026	335.991	347.007	335.066	339.892	339.744	343.263	341.107	372.983	336.208	337.676	334.56	344.049	365.791	339.9	366.248	339.148	254.23	273.748	296.051	118.557	115.775	139.67	113.275	107.637	96.3234	129.245	129.027	113.933	123.215	121.565	138.722	145.538	107.772	114.092	107.965	129.603	128.135	210.729	216.84	217.141	210.193	216.74	218.661	204.872	215.13	205.402
St. Lawrence upstream	Grays Creek	383.002	390.396	380.508	391.549	379.601	384.444	384.05	387.783	385.596	417.638	380.753	382.213	379.114	388.468	410.134	384.324	410.592	383.653	289.183	303.578	333.172	151.727	153.546	172.229	144.392	139.318	121.834	162.259	161.005	152.819	156.307	160.063	172.717	178.487	139.639	153.303	145.98	163.238	160.123	214.523	220.516	223.683	213.873	242.301	243.775	226.489	239.877	226.636
St. Lawrence upstream	MacDougald	385.743	393.126	383.252	394.296	382.347	387.192	386.775	390.527	388.338	420.401	383.5	384.959	381.862	391.203	412.862	387.059	413.32	386.396	291.329	305.417	335.436	153.867	155.922	174.311	146.436	141.4	123.642	164.377	163.07	155.253	158.437	162.472	174.876	180.583	141.731	155.754	148.376	165.388	162.189	214.882	220.859	224.198	214.226	243.925	245.372	227.898	241.455	228.023
St. Lawrence upstream	Pine Hill	299.779	305.769	297.868	309.181	297.259	302.348	298.853	305.081	302.476	338.15	298.57	299.862	297.128	304.4	325.005	300.362	325.474	300.786	190.681	207.955	234.58	53.436	56.2356	74.3496	47.3772	41.8179	33.7421	64.0968	63.4202	56.8956	58.0767	63.3232	74.2422	80.4349	42.0024	57.8589	49.2254	64.8344	62.5264	162.304	168.228	165.334	161.929	151.137	153.162	140.856	149.75	141.581
St. Lawrence upstream	Salem	384.842	392.217	382.355	393.402	381.451	386.299	385.861	389.63	387.438	419.528	382.606	384.064	380.969	390.297	411.95	386.154	412.409	385.498	290.356	304.476	334.457	152.894	154.941	173.342	145.471	140.432	122.704	163.405	162.103	154.274	157.464	161.491	173.902	179.614	140.761	154.776	147.396	164.414	161.222	214.256	220.238	223.531	213.602	243.016	244.467	227.027	240.553	227.156
St. Lawrence upstream	Steward	338.987	346.274	336.544	347.623	335.664	340.537	339.885	343.82	341.593	374.077	336.833	338.278	335.212	344.387	365.99	340.248	366.449	339.671	249.641	267.979	292.146	113.19	111.806	134.238	107.391	101.849	89.2865	123.885	123.416	110.393	117.849	117.893	133.653	140.222	102.028	110.69	104.057	124.405	122.522	202.312	208.422	208.812	201.772	210.138	211.993	197.697	208.401	198.181
St. Lawrence upstream	Sugarbush	390.082	397.459	387.594	398.639	386.69	391.536	391.103	394.869	392.678	424.748	387.844	389.302	386.206	395.539	417.192	391.395	417.651	390.737	294.944	308.602	339.209	157.488	159.853	177.85	149.93	144.947	126.821	167.967	166.588	159.258	162.043	166.443	178.519	184.142	145.29	159.78	152.332	169.021	165.71	215.895	221.847	225.447	215.23	246.812	248.22	230.478	244.277	230.57
St. Lawrence upstream	Summerstown	387.857	395.278	385.351	396.383	384.438	389.274	388.945	392.625	390.448	422.397	385.586	387.049	383.943	393.339	415.022	389.194	415.48	388.5	294.016	308.133	338.088	156.554	158.523	177.01	149.14	144.099	126.358	167.069	165.771	157.82	161.126	165.054	177.559	183.28	144.428	158.309	150.966	168.073	164.891	217.125	223.093	226.524	216.465	246.626	248.069	230.561	244.15	230.68
St. Lawrence upstream	Washburn	301.858	307.96	299.902	311.204	299.27	304.345	301.083	307.126	304.55	339.99	300.571	301.876	299.113	306.547	327.249	302.497	327.717	302.839	194.562	212.033	238.303	57.4116	59.5058	78.3643	51.4622	45.8888	37.3209	68.0848	67.4666	59.8667	62.0588	66.4849	78.1583	84.427	46.0651	60.743	52.3377	68.7758	66.5726	165.004	170.954	168.306	164.616	155.21	157.226	144.798	153.805	145.507
Trent River	Ames	129.287	136.133	127.136	138.391	126.429	131.464	129.666	134.391	131.946	167.1	127.7	129.042	126.205	134.38	155.795	130.265	156.255	130.146	137.059	185.344	145.349	141.454	122.247	137.332	151.903	151.935	176.476	138.169	143.039	118.292	139.961	115.023	130.222	133.924	151.177	116.664	126.298	135.091	143.259	276.8	280.816	270.272	276.9	183.466	186.703	199.569	187.328	201.647
Trent River	Bark	81.6121	90.6486	78.5826	89.2054	77.435	82.017	85.6569	85.7589	84.0219	114.832	78.4427	80.0049	76.6911	87.9623	110.376	83.8305	110.802	81.8702	171.087	220.832	164.109	196.162	176.847	191.516	206.616	206.616	231.059	192.729	197.576	172.729	194.631	169.669	184.518	187.825	205.857	171.055	180.68	189.662	197.818	329.43	333.209	322.148	329.57	230.525	233.67	249.096	234.857	251.213
Trent River	Hardrock	93.8456	105.073	89.713	97.1374	87.8968	90.6238	103.051	95.4134	95.3593	111.361	88.1479	89.8715	86.191	101.304	122.332	97.8346	122.655	92.9217	215.301	265.02	208.526	226.029	204.937	224.555	235.967	235.068	258.213	224.206	229.143	199.936	225.205	198.286	217.245	221.658	234.305	198.08	207.455	221.1	229.255	365.291	369.422	359.065	365.369	271.286	274.488	288.299	275.366	290.388
Trent River	Quackenbush	133.827	143.201	130.576	140.797	129.287	133.605	138.336	137.624	136.141	163.611	130.174	131.8	128.341	140.392	162.838	136.288	163.256	133.909	180.369	228.379	187.419	165.806	144.093	166.406	175.405	174.123	196.7	164.939	169.875	138.792	165.375	137.75	158.963	164.218	173.364	136.888	146.1	161.847	169.901	308.314	312.773	303.231	308.332	222.412	225.68	236.252	225.893	238.266
Trent River	Rumney Bay	78.324	89.3188	74.328	82.6189	72.6092	75.806	86.7579	80.4642	80.0484	100.383	73.0275	74.7563	71.0675	85.6973	107.297	82.046	107.646	77.6214	202.843	252.578	193.525	223.397	203.079	220.311	233.616	233.147	256.97	220.768	225.673	198.466	222.223	196.151	213.144	216.984	232.383	196.686	206.217	217.673	225.851	359.667	363.589	352.796	359.781	262.339	265.499	280.493	266.613	282.602
West of Credit River	Finch	160.113	150.513	163.623	154.278	165.093	161.289	155.66	156.872	157.939	141.975	164.406	162.709	166.326	153.358	130.914	157.441	130.504	160.262	302.253	334.751	256.831	405.852	393.108	392.578	416.431	418.707	443.937	398.418	402.342	391.322	402.618	385.653	387.646	386.819	418.038	390.202	399.273	395.889	402.937	501.282	502.77	488.938	501.733	385.656	387.67	411.996	391.081	413.933
West of Credit River	Ivan Elliot	62.414	53.154	65.9139	56.8412	67.4023	63.7291	58.9515	59.2225	60.2268	53.4058	66.7516	65.0456	68.6839	55.7738	33.3509	59.8963	32.9236	62.553	232.953	273.973	195.094	318.235	303.38	307.177	328.968	330.608	355.972	311.813	316.09	300.908	315.434	295.873	301.529	301.867	329.901	299.616	308.98	309.073	316.595	427.579	429.876	416.695	427.933	314.052	316.52	338.908	319.356	340.971
West of Credit River	Lawson	164.028	155.594	167.094	156.821	168.331	164.006	161.621	159.991	161.613	139.19	167.427	165.806	169.26	157.895	135.744	162.056	135.296	163.784	320.342	354.908	276.253	418.283	404.451	405.972	428.953	430.927	456.261	411.301	415.39	402.284	415.245	396.956	400.721	400.386	430.239	401.064	410.314	408.672	415.946	518.915	520.631	506.948	519.339	403.555	405.695	429.584	408.967	431.561
West of Credit River	Milton	45.1395	36.4018	48.5501	39.4292	50.0077	46.3	42.7647	41.8034	42.8893	40.86	49.3351	47.6327	51.2638	38.7159	16.6067	42.8699	16.1478	45.191	224.136	266.829	188.735	304.105	288.699	293.68	314.854	316.317	341.665	297.976	302.336	286.037	301.429	281.195	287.855	288.507	315.602	284.698	294.127	295.187	302.815	416.624	419.101	406.109	416.954	304.036	306.601	328.41	309.282	330.494
West of Credit River	Nott	187.409	177.905	190.872	181.382	192.315	188.432	183.107	184.065	185.205	167.741	191.598	189.909	193.508	180.708	158.261	184.803	157.847	187.513	326.263	357.047	279.977	432.387	419.942	418.811	442.931	445.295	470.481	424.818	428.685	418.244	429.095	412.501	413.991	412.995	444.632	417.147	426.173	422.322	429.293	525.326	526.658	512.734	525.794	409.646	411.573	436.159	415.073	438.068
West of Credit River	Pound	155.462	145.408	159.148	150.327	160.715	157.188	150.097	152.624	153.421	140.703	160.135	158.418	162.079	148.479	126.154	152.488	125.767	155.793	291.151	322.956	245.323	396.757	384.459	383.119	407.29	409.684	434.852	389.152	393.008	382.829	393.448	377.028	378.315	377.297	409.023	381.751	390.739	386.664	393.618	490.224	491.635	477.758	490.684	374.558	376.53	400.991	379.985	402.913
West of Credit River	Raymond Reid	62.3106	53.2561	65.7422	56.4832	67.1957	63.4274	59.2058	58.9749	60.0782	52.1423	66.5084	64.8103	68.4316	55.7741	33.411	59.9119	32.974	62.3831	234.218	275.359	196.518	318.946	304.002	307.977	329.681	331.295	356.658	312.566	316.855	301.498	316.163	296.495	302.304	302.685	330.587	300.197	309.574	309.819	317.356	428.676	430.99	417.827	429.028	315.228	317.705	340.044	320.527	342.108
West of Credit River	Southwold	188.284	178.751	191.758	182.294	193.206	189.337	183.925	184.962	186.086	168.773	192.494	190.804	194.407	181.568	159.121	185.659	158.708	188.398	326.534	357.182	280.183	432.919	420.522	419.302	443.458	445.835	471.014	425.331	429.19	418.84	429.619	413.083	414.497	413.478	445.173	417.747	426.765	422.84	429.8	525.589	526.908	512.977	526.058	409.909	411.828	436.436	415.336	438.342
[truncated: 48 more columns]

## Sheet: Geodesic distances 1450-1550
		Credit, Humber and Don Rivers	Credit, Humber and Don Rivers	Credit, Humber and Don Rivers	Credit, Humber and Don Rivers	Credit, Humber and Don Rivers	Credit, Humber and Don Rivers	Credit, Humber and Don Rivers	Credit, Humber and Don Rivers	Credit, Humber and Don Rivers	Credit, Humber and Don Rivers	Finger Lakes	Finger Lakes	Finger Lakes	Finger Lakes	Jefferson County	Jefferson County	Jefferson County	Jefferson County	Jefferson County	Jefferson County	Jefferson County	Jefferson County	Jefferson County	Jefferson County	Jefferson County	Lake Erie	Mohawk	Mohawk	Mohawk	Mohawk	Mohawk	Mohawk	Mohawk	Mohawk	Oneida	Oneida	Oneida	Oneida	Oneida	Oneida	Oneida	Oneida	Prince Edwards County	Prince Edwards County	Prince Edwards County	Rouge, Duffins, Durham Rivers	Rouge, Duffins, Durham Rivers	Rouge, Duffins, Durham Rivers
Group	Site	Boyle-Atkinson	Damiani	Emmerson Springs	Hidden Springs	Jarrett-Lahmer	Keffer	O-M-G	Parsons	Seed-Barker	Woodbridge	Belcher	Klinko	Long Point	Richmond Mills	Chaumont	Durham	Frank	Heath	Matteson	Morse	Mud Creek	Potaki	St Lawrence	Swarthout	Whitford	Buffum	Cayadutta	Cromwell	Ganada	Garoga	Getman	Otstungo	Smith	Wormuth	Atwell	Barnes	Burke	Buyea	Cemetery	Goff	Nichols Pond	Temperance House	Lite	Payne	Waupoos	Aurora	Draper	Joseph Picard
Credit, Humber and Don Rivers	Boyle-Atkinson	0	11.3421	43.7379	2.00053	7.27706	5.73884	4.17928	11.7347	11.9382	13.3446	181.047	247.542	174.093	180.215	246.768	274.409	300.538	263.012	243.573	261.382	239.316	250.445	242.106	251.672	263.412	117.846	394.089	395.699	369.8	384.616	387.594	375.216	384.878	379.92	287.465	306.124	278.509	298.38	280.704	300.505	296.176	284.606	152.46	147.758	187.528	16.738	22.0053	34.8376
Credit, Humber and Don Rivers	Damiani	11.3421	0	33.0424	11.9743	4.48292	7.97366	12.5144	11.7784	3.18563	7.06014	189.529	256.411	181.927	188.465	258.11	285.724	311.872	274.281	254.915	272.682	250.657	261.64	253.447	263.013	274.686	121.697	404.813	406.361	380.509	395.349	398.275	385.826	395.618	390.564	297.693	316.624	288.717	308.846	290.976	310.967	306.576	294.889	163.773	159.098	198.83	25.3051	33.1879	46.1097
Credit, Humber and Don Rivers	Emmerson Springs	43.7379	33.0424	0	44.7858	36.4921	38.5833	45.5435	36.3222	31.8042	31.0534	206.671	274.309	196.955	204.812	288.779	315.677	342.191	303.646	285.841	302.419	281.293	290.328	284.433	293.943	304.092	126.047	430.218	431.423	405.873	420.814	423.458	410.653	421.122	415.558	320.896	341.048	311.863	333.127	314.406	335.226	330.546	318.35	195.388	189.847	228.732	58.1656	65.6885	78.3114
Credit, Humber and Don Rivers	Hidden Springs	2.00053	11.9743	44.7858	0	8.33973	7.46403	2.20987	13.6772	13.0301	14.8407	182.027	248.416	175.219	181.25	246.327	274.08	300.146	262.773	243.087	261.089	238.883	250.304	241.608	251.183	263.168	119.566	394.288	395.932	370.008	384.811	387.816	375.476	385.069	380.163	287.901	306.441	278.954	298.713	281.122	300.839	296.539	285.02	151.855	147.337	187.234	14.9309	21.2202	34.1711
Credit, Humber and Don Rivers	Jarrett-Lahmer	7.27706	4.48292	36.4921	8.33973	0	3.60545	9.46151	8.91866	4.69603	6.96628	185.345	252.155	177.888	184.332	253.874	281.413	307.6	269.92	250.713	268.35	246.416	257.236	249.254	258.813	270.328	118.744	400.331	401.878	376.027	390.867	393.792	381.344	391.136	386.081	293.231	312.144	284.257	304.368	286.51	306.489	302.101	290.422	159.675	154.855	194.503	22.7685	29.2824	42.0952
Credit, Humber and Don Rivers	Keffer	5.73884	7.97366	38.5833	7.46403	3.60545	0	9.26183	6.65004	7.21103	7.73488	181.742	248.55	174.306	180.734	251.07	278.484	304.736	266.901	247.963	265.385	243.605	254.127	246.516	256.064	267.315	115.641	396.952	398.478	372.643	387.491	390.399	377.929	387.763	382.677	289.732	308.702	280.754	300.918	283.019	303.038	298.636	286.933	157.088	152.051	191.552	22.3945	27.1545	39.7333
Credit, Humber and Don Rivers	O-M-G	4.17928	12.5144	45.5435	2.20987	9.46151	9.26183	0	15.6821	14.038	16.2689	183.558	249.844	176.879	182.83	246.393	274.27	300.264	263.064	243.101	261.32	238.957	250.702	241.61	251.194	263.452	121.686	395.043	396.722	370.773	385.562	388.596	376.295	385.816	380.964	288.903	307.32	279.964	299.61	282.106	301.737	297.466	286	151.745	147.438	187.47	13.3409	21.0775	34.091
Credit, Humber and Don Rivers	Parsons	11.7347	11.7784	36.3222	13.6772	8.91866	6.65004	15.6821	0	9.23217	6.55405	178.546	245.628	170.633	177.357	252.477	279.504	305.945	267.634	249.521	266.297	244.994	254.551	248.112	257.624	268.067	110.007	396.171	397.586	371.843	386.728	389.544	376.956	387.012	381.759	288.226	307.578	279.227	299.745	281.578	301.86	297.366	285.503	159.143	153.529	192.547	28.389	30.9394	42.7987
Credit, Humber and Don Rivers	Seed-Barker	11.9382	3.18563	31.8042	13.0301	4.69603	7.21103	14.038	9.23217	0	3.88302	187.607	254.605	179.809	186.469	258.255	285.692	311.935	274.112	255.132	272.596	250.792	261.324	253.681	263.233	274.525	118.826	403.959	405.455	379.644	394.502	397.386	384.883	394.777	389.646	296.505	315.608	287.519	307.808	289.816	309.926	305.494	293.734	164.188	159.235	198.762	27.2394	33.9281	46.6865
Credit, Humber and Don Rivers	Woodbridge	13.3446	7.06014	31.0534	14.8407	6.96628	7.73488	16.2689	6.55405	3.88302	0	185.013	252.134	176.992	183.789	258.103	285.319	311.673	273.573	255.068	272.16	250.628	260.61	253.639	263.171	273.998	115.193	402.584	404.021	378.259	393.136	395.972	383.405	393.419	388.198	294.747	314.05	285.75	306.224	288.091	308.34	303.859	292.016	164.396	159.105	198.364	29.6095	34.8401	47.2978
Finger Lakes	Belcher	181.047	189.529	206.671	182.027	185.345	181.742	183.558	178.546	187.607	185.013	0	67.669	16.6277	5.69663	165.304	174.925	201.097	158.296	167.401	161.993	159.66	140.549	167.447	173.114	159.131	98.4475	239.23	238.795	215.665	230.48	231.662	217.694	230.969	223.176	125.321	149.772	116.693	141.713	120.33	143.546	137.794	124.114	135.665	120.883	119.668	183.322	169.256	160.938
Finger Lakes	Klinko	247.542	256.411	274.309	248.416	252.155	248.55	249.844	245.628	254.605	252.134	67.669	0	79.3187	69.9843	163.611	160.589	181.783	144.736	168.024	150.786	160.476	128.749	168.859	171.04	145.628	162.559	182.686	181.072	160.75	174.769	174.815	160.53	175.372	166.229	73.5032	99.3416	67.1709	92.2818	71.5264	93.5412	87.4348	74.3083	172.934	160.123	140.994	248.632	234.387	225.088
Finger Lakes	Long Point	174.093	181.927	196.955	175.219	177.888	174.306	176.879	170.633	179.809	176.992	16.6277	79.3187	0	11.3406	180.352	190.942	217.297	174.36	182.184	177.88	174.501	156.629	182.14	188.13	175.186	83.8456	254.745	254.138	231.337	246.087	247.12	233.076	246.592	238.602	140.906	165.658	132.404	157.636	136.139	159.432	153.613	139.874	144.27	129.317	132.294	177.786	164.02	156.722
Finger Lakes	Richmond Mills	180.215	188.465	204.812	181.25	184.332	180.734	182.83	177.357	186.469	183.789	5.69663	69.9843	11.3406	0	170.94	180.619	206.778	163.989	173.003	167.689	165.268	146.241	173.035	178.746	164.824	94.4343	243.644	243.105	220.176	234.951	236.041	222.026	235.45	227.535	129.765	154.42	121.218	146.386	124.921	148.194	142.394	128.672	139.823	124.975	124.843	183.007	169.034	161.067
Jefferson County	Chaumont	246.768	258.11	288.779	246.327	253.874	251.07	246.393	252.477	258.255	258.103	165.304	163.611	180.352	170.94	0	31.4261	54.229	30.8404	6.58465	24.1023	7.50677	37.8805	8.51305	7.83526	30.4199	238.35	178.331	182.741	157.69	169.49	174.599	167.281	169.373	169.709	123.856	120.101	120.515	117.225	118.226	118.673	119.57	119.598	95.8102	99.0205	61.3147	237.107	225.34	212.33
Jefferson County	Durham	274.409	285.724	315.677	274.08	281.413	278.484	274.27	279.504	285.692	285.319	174.925	160.589	190.942	180.619	31.4261	0	27.6618	16.7078	37.2646	13.8918	37.6985	34.4292	39.2627	31.321	15.8466	256.326	148.123	152.817	128.376	139.497	144.803	138.387	139.332	140.406	108.35	98.9259	107.136	97.797	103.992	98.8525	101.098	104.403	125.479	127.048	86.9575	265.522	253.312	240.35
Jefferson County	Frank	300.538	311.872	342.191	300.146	307.6	304.736	300.264	305.945	311.935	311.673	201.097	181.783	217.297	206.778	54.229	27.6618	0	43.3341	58.508	41.5535	61.5092	60.8422	60.2856	50.7921	42.5717	283.882	138.485	143.994	121.925	130.759	136.545	132.713	130.444	133.637	122.372	107.66	122.987	108.571	119.298	109.139	112.682	118.883	150.039	152.828	113.576	291.168	279.241	266.245
Jefferson County	Heath	263.012	274.281	303.646	262.773	269.92	266.901	263.064	267.634	274.112	273.573	158.296	144.736	174.36	163.989	30.8404	16.7078	43.3341	0	37.4243	7.38276	34.3617	17.751	39.3254	34.6803	0.894034	240.73	149.029	153.142	127.705	139.998	144.912	137.034	139.928	139.681	96.1639	89.9807	93.9948	87.686	91.1909	88.9965	90.4305	92.0413	116.903	116.775	75.7663	254.806	242.239	229.356
Jefferson County	Matteson	243.573	254.915	285.841	243.087	250.713	247.963	243.101	249.521	255.132	255.068	167.401	168.024	182.184	173.003	6.58465	37.2646	58.508	37.4243	0	30.6637	7.82725	43.7804	2.01	8.10273	37.0043	238.251	184.68	189.137	164.153	175.873	181.011	173.783	175.748	176.177	129.913	126.558	126.386	123.589	124.185	125.058	125.867	125.639	91.9351	95.9961	59.7546	233.593	222.029	209.014
Jefferson County	Morse	261.382	272.682	302.419	261.089	268.35	265.385	261.32	266.297	272.596	272.16	161.993	150.786	177.88	167.689	24.1023	13.8918	41.5535	7.38276	30.6637	0	28.4415	22.3762	32.6142	27.4168	6.72325	242.503	154.669	158.947	133.733	145.738	150.764	143.241	145.642	145.74	103.467	97.3157	101.173	95.0656	98.4248	96.3709	97.8124	99.329	113.647	114.404	73.8555	252.775	240.41	227.477
Jefferson County	Mud Creek	239.316	250.657	281.293	238.883	246.416	243.605	238.957	244.994	250.792	250.628	159.66	160.476	174.501	165.268	7.50677	37.6985	61.5092	34.3617	7.82725	28.4415	0	37.8906	8.38777	14.1671	34.1095	231.369	183.101	187.341	162.02	174.149	179.141	171.393	174.06	174.009	123.978	121.79	120.127	118.451	118.077	119.994	120.514	119.68	88.5723	91.5607	53.8574	229.72	217.91	204.902
Jefferson County	Potaki	250.445	261.64	290.328	250.304	257.236	254.127	250.702	254.551	261.324	260.61	140.549	128.749	156.629	146.241	37.8805	34.4292	60.8422	17.751	43.7804	22.3762	37.8906	0	45.2696	44.2274	18.5941	223.811	153.432	156.901	130.817	144.113	148.557	139.276	144.142	142.54	86.167	84.5694	82.6406	80.8103	80.4051	82.4207	82.7117	81.8833	108.493	106.361	65.1626	242.994	230.075	217.317
Jefferson County	St Lawrence	242.106	253.447	284.433	241.608	249.254	246.516	241.61	248.112	253.681	253.639	167.447	168.859	182.14	173.035	8.51305	39.2627	60.2856	39.3254	2.01	32.6142	8.38777	45.2696	0	9.63356	38.9186	237.613	186.686	191.139	166.144	177.876	183.011	175.764	177.752	178.167	131.431	128.308	127.816	125.276	125.658	126.759	127.515	127.151	90.3359	94.6031	58.7956	232.05	220.536	207.521
Jefferson County	Swarthout	251.672	263.013	293.943	251.183	258.813	256.064	251.194	257.624	263.233	263.171	173.114	171.04	188.13	178.746	7.83526	31.321	50.7921	34.6803	8.10273	27.4168	14.1671	44.2274	9.63356	0	34.1031	245.533	179.402	184.032	159.374	170.726	175.979	169.216	170.573	171.409	129.602	124.64	126.608	122.159	124.169	123.526	124.721	125.381	99.9671	104.098	67.5856	241.665	230.122	217.106
Jefferson County	Whitford	263.412	274.686	304.092	263.168	270.328	267.315	263.452	268.067	274.525	273.998	159.131	145.628	175.186	164.824	30.4199	15.8466	42.5717	0.894034	37.0043	6.72325	34.1095	18.5941	38.9186	34.1031	0	241.445	149.169	153.314	127.92	140.156	145.093	137.288	140.081	139.904	96.9289	90.5944	94.7991	88.3543	91.9806	89.6533	91.1259	92.8127	117.096	117.078	76.1108	255.161	242.616	229.727
Lake Erie	Buffum	117.846	121.697	126.047	119.566	118.744	115.641	121.686	110.007	118.826	115.193	98.4475	162.559	83.8456	94.4343	238.35	256.326	283.882	240.73	238.251	242.503	231.369	223.811	237.613	245.533	241.445	0	337.474	337.162	313.751	328.633	329.957	316.046	329.105	321.499	223.6	247.631	214.871	239.525	218.381	241.418	235.788	222.219	170.426	157.188	179.85	128.214	117.814	116.976
Mohawk	Cayadutta	394.089	404.813	430.218	394.288	400.331	396.952	395.043	396.171	403.959	402.584	239.23	182.686	254.745	243.644	178.331	148.123	138.485	149.029	184.68	154.669	183.101	153.432	186.686	179.402	149.169	337.474	0	6.85336	24.3456	9.51049	7.93171	22.1933	9.35184	16.471	113.91	90.284	122.603	98.4027	119.14	96.4138	101.828	115.276	261.5	257.774	217.41	389.155	375.419	363.273
Mohawk	Cromwell	395.699	406.361	431.423	395.932	401.878	398.478	396.722	397.586	405.455	404.021	238.795	181.072	254.138	243.105	182.741	152.817	143.994	153.142	189.137	158.947	187.341	156.901	191.139	184.032	153.314	337.162	6.85336	0	26.3396	13.3426	8.35959	21.1332	13.5801	15.8899	113.595	90.7418	122.418	98.8135	119.111	96.7751	101.98	115.205	264.636	260.568	220.441	391.036	377.233	365.172
Mohawk	Ganada	369.8	380.509	405.873	370.008	376.027	372.643	370.773	371.843	379.644	378.259	215.665	160.75	231.337	220.176	157.69	128.376	121.925	127.705	164.153	133.733	162.02	130.817	166.144	159.374	127.92	313.751	24.3456	26.3396	0	15.0186	18.008	11.1072	15.4152	12.0346	90.4384	66.2357	98.9728	74.3622	95.377	72.4117	77.9654	91.5611	238.357	234.23	194.138	364.957	351.194	339.082
Mohawk	Garoga	384.616	395.349	420.814	384.811	390.867	387.491	385.562	386.728	394.502	393.136	230.48	174.769	246.087	234.951	169.49	139.497	130.759	139.998	175.873	145.738	174.149	144.113	177.876	170.726	140.156	328.633	9.51049	13.3426	15.0186	0	6.11093	15.5299	0.806522	10.2657	105.186	81.2094	113.795	89.3353	110.253	87.3717	92.8756	106.416	252.096	248.304	207.98	379.655	365.925	353.773
Mohawk	Getman	387.594	398.275	423.458	387.816	393.792	390.399	388.596	389.544	397.386	395.972	231.662	174.815	247.12	236.041	174.599	144.803	136.545	144.912	181.011	150.764	179.141	148.557	183.011	175.979	145.093	329.957	7.93171	8.35959	18.008	6.11093	0	14.2888	6.68072	8.58949	106.36	83.0554	115.106	91.1561	111.704	89.1419	94.462	107.821	256.277	252.223	212.082	382.852	369.067	356.984
Mohawk	Otstungo	375.216	385.826	410.653	375.476	381.344	377.929	376.295	376.956	384.883	383.405	217.694	160.53	233.076	222.026	167.281	138.387	132.713	137.034	173.783	143.241	171.393	139.276	175.764	169.216	137.288	316.046	22.1933	21.1332	11.1072	15.5299	14.2888	0	16.2934	5.7292	92.4669	69.7489	101.285	77.7915	97.9834	75.7385	80.883	94.0745	246.12	241.505	201.809	370.789	356.928	344.95
Mohawk	Smith	384.878	395.618	421.122	385.069	391.136	387.763	385.816	387.012	394.777	393.419	230.969	175.372	246.592	235.45	169.373	139.332	130.444	139.928	175.748	145.642	174.06	144.142	177.752	170.573	140.081	329.105	9.35184	13.5801	15.4152	0.806522	6.68072	16.2934	0	11.063	105.687	81.6412	114.28	89.7676	110.723	87.8104	93.334	106.892	252.167	248.422	208.068	379.885	366.163	354.001
Mohawk	Wormuth	379.92	390.564	415.558	380.163	386.081	382.677	380.964	381.759	389.646	388.198	223.176	166.229	238.602	227.535	169.709	140.406	133.637	139.681	176.177	145.74	174.009	142.54	178.167	171.409	139.904	321.499	16.471	15.8899	12.0346	10.2657	8.58949	5.7292	11.063	0	97.9003	74.858	106.679	82.9352	103.322	80.9017	86.1414	99.4266	249.811	245.445	205.542	375.349	361.521	349.495
Oneida	Atwell	287.465	297.693	320.896	287.901	293.231	289.732	288.903	288.226	296.505	294.747	125.321	73.5032	140.906	129.765	123.856	108.35	122.372	96.1639	129.913	103.467	123.978	86.167	131.431	129.602	96.9289	223.6	113.91	113.595	90.4384	105.186	106.36	92.4669	105.687	97.9003	0	25.9116	9.04115	18.8456	7.24092	20.0381	13.9367	4.32971	173.926	165.642	131.362	284.605	270.446	259.101
Oneida	Barnes	306.124	316.624	341.048	306.441	312.144	308.702	307.32	307.578	315.608	314.05	149.772	99.3416	165.658	154.42	120.101	98.9259	107.66	89.9807	126.558	97.3157	121.79	84.5694	128.308	124.64	90.5944	247.631	90.284	90.7418	66.2357	81.2094	83.0554	69.7489	81.6412	74.858	25.9116	0	33.5047	8.12655	29.5632	6.22682	12.1784	25.9671	183.593	177.069	139.612	302.237	288.248	276.487
Oneida	Burke	278.509	288.717	311.863	278.954	284.257	280.754	279.964	279.227	287.519	285.75	116.693	67.1709	132.404	121.218	120.515	107.136	122.987	93.9948	126.386	101.173	120.127	82.6406	127.816	126.608	94.7991	214.871	122.603	122.418	98.9728	113.795	115.106	101.285	114.28	106.679	9.04115	33.5047	0	25.7531	4.36547	27.3416	21.3368	7.53761	166.511	157.863	124.441	275.737	261.565	250.264
Oneida	Buyea	298.38	308.846	333.127	298.713	304.368	300.918	299.61	299.745	307.808	306.224	141.713	92.2818	157.636	146.386	117.225	97.797	108.571	87.686	123.589	95.0656	118.451	80.8103	125.276	122.159	88.3543	239.525	98.4027	98.8135	74.3622	89.3353	91.1561	77.7915	89.7676	82.9352	18.8456	8.12655	25.7531	0	21.6734	2.13443	5.02124	18.2512	177.397	170.493	133.635	294.638	280.621	268.918
Oneida	Cemetery	280.704	290.976	314.406	281.122	286.51	283.019	282.106	281.578	289.816	288.091	120.33	71.5264	136.139	124.921	118.226	103.992	119.298	91.1909	124.185	98.4248	118.077	80.4051	125.658	124.169	91.9806	218.381	119.14	119.111	95.377	110.253	111.704	97.9834	110.723	103.322	7.24092	29.5632	4.36547	21.6734	0	23.3554	17.4735	3.95358	166.721	158.404	124.245	277.705	263.563	252.165
Oneida	Goff	300.505	310.967	335.226	300.839	306.489	303.038	301.737	301.86	309.926	308.34	143.546	93.5412	159.432	148.194	118.673	98.8525	109.139	88.9965	125.058	96.3709	119.994	82.4207	126.759	123.526	89.6533	241.418	96.4138	96.7751	72.4117	87.3717	89.1419	75.7385	87.8104	80.9017	20.0381	6.22682	27.3416	2.13443	23.3554	0	6.1168	19.8081	179.431	172.57	135.638	296.771	282.752	271.051
Oneida	Nichols Pond	296.176	306.576	330.546	296.539	302.101	298.636	297.466	297.366	305.494	303.859	137.794	87.4348	153.613	142.394	119.57	101.098	112.682	90.4305	125.867	97.8124	120.514	82.7117	127.515	124.721	91.1259	235.788	101.828	101.98	77.9654	92.8756	94.462	80.883	93.334	86.1414	13.9367	12.1784	21.3368	5.02124	17.4735	6.1168	0	13.8015	177.187	169.903	133.682	292.687	278.625	267.019
Oneida	Temperance House	284.606	294.889	318.35	285.02	290.422	286.933	286	285.503	293.734	292.016	124.114	74.3083	139.874	128.672	119.598	104.403	118.883	92.0413	125.639	99.329	119.68	81.8833	127.151	125.381	92.8127	222.219	115.276	115.205	91.5611	106.416	107.821	94.0745	106.892	99.4266	4.32971	25.9671	7.53761	18.2512	3.95358	19.8081	13.8015	0	169.921	161.771	127.236	281.563	267.429	256.01
Prince Edwards County	Lite	152.46	163.773	195.388	151.855	159.675	157.088	151.745	159.143	164.188	164.396	135.665	172.934	144.27	139.823	95.8102	125.479	150.039	116.903	91.9351	113.647	88.5723	108.493	90.3359	99.9671	117.096	170.426	261.5	264.636	238.357	252.096	256.277	246.12	252.167	249.811	173.926	183.593	166.511	177.397	166.721	179.431	177.187	169.921	0	14.972	44.3423	141.842	130.679	117.687
Prince Edwards County	Payne	147.758	159.098	189.847	147.337	154.855	152.051	147.438	153.529	159.235	159.105	120.883	160.123	129.317	124.975	99.0205	127.048	152.828	116.775	95.9961	114.404	91.5607	106.361	94.6031	104.098	117.078	157.188	257.774	260.568	234.23	248.304	252.223	241.505	248.422	245.445	165.642	177.069	157.863	170.493	158.404	172.57	169.903	161.771	14.972	0	41.2553	138.477	126.413	113.419
Prince Edwards County	Waupoos	187.528	198.83	228.732	187.234	194.503	191.552	187.47	192.547	198.762	198.364	119.668	140.994	132.294	124.843	61.3147	86.9575	113.576	75.7663	59.7546	73.8555	53.8574	65.1626	58.7956	67.5856	76.1108	179.85	217.41	220.441	194.138	207.98	212.082	201.809	208.068	205.542	131.362	139.612	124.441	133.635	124.245	135.638	133.682	127.236	44.3423	41.2553	0	179.055	166.579	153.664
Rouge, Duffins, Durham Rivers	Aurora	16.738	25.3051	58.1656	14.9309	22.7685	22.3945	13.3409	28.389	27.2394	29.6095	183.322	248.632	177.786	183.007	237.107	265.522	291.168	254.806	233.593	252.775	229.72	242.994	232.05	241.665	255.161	128.214	389.155	391.036	364.957	379.655	382.852	370.789	379.885	375.349	284.605	302.237	275.737	294.638	277.705	296.771	292.687	281.563	141.842	138.477	179.055	0	14.3163	25.8935
Rouge, Duffins, Durham Rivers	Draper	22.0053	33.1879	65.6885	21.2202	29.2824	27.1545	21.0775	30.9394	33.9281	34.8401	169.256	234.387	164.02	169.034	225.34	253.312	279.241	242.239	222.029	240.41	217.91	230.075	220.536	230.122	242.616	117.814	375.419	377.233	351.194	365.925	369.067	356.928	366.163	361.521	270.446	288.248	261.565	280.621	263.563	282.752	278.625	267.429	130.679	126.413	166.579	14.3163	0	13.0155
Rouge, Duffins, Durham Rivers	Joseph Picard	34.8376	46.1097	78.3114	34.1711	42.0952	39.7333	34.091	42.7987	46.6865	47.2978	160.938	225.088	156.722	161.067	212.33	240.35	266.245	229.356	209.014	227.477	204.902	217.317	207.521	217.106	229.727	116.976	363.273	365.172	339.082	353.773	356.984	344.95	354.001	349.495	259.101	276.487	250.264	268.918	252.165	271.051	267.019	256.01	117.687	113.419	153.664	25.8935	13.0155	0
Rouge, Duffins, Durham Rivers	Mantle	18.9457	29.6356	62.5602	17.775	26.0941	24.5015	17.1723	29.2063	30.7901	32.2264	174.643	239.843	169.289	174.385	229.789	257.941	283.76	247.009	226.397	245.1	222.375	234.985	224.884	234.482	247.378	121.727	380.661	382.502	356.447	371.165	374.329	362.22	371.4	366.801	275.859	293.592	266.983	285.976	268.969	288.108	283.998	272.831	134.858	130.958	171.303	8.83605	5.48043	17.6693
Rouge, Duffins, Durham Rivers	Spang	22.2166	33.2329	65.9545	21.2685	29.4732	27.5495	20.9216	31.6777	34.1523	35.2744	170.908	235.933	165.764	170.721	225.694	253.78	279.64	242.803	222.334	240.918	218.273	230.741	220.829	230.423	243.174	119.777	376.381	378.225	352.167	366.884	370.051	357.947	367.119	362.524	271.637	289.331	262.766	281.72	264.741	283.852	279.75	268.602	130.871	126.823	167.109	12.9785	1.96406	13.4468
Simcoe County and Petun	Augoutenc	94.9346	92.2149	104.227	93.2239	94.5428	97.405	91.1197	103.449	95.3162	99.1687	267.505	330.951	263.15	267.66	290.417	321.224	343.967	313.645	285.572	310.064	283.627	305.053	283.742	293.179	313.809	212.78	456.961	459.652	433.314	447.481	451.319	440.322	447.609	444.405	359.293	374.116	350.748	367.005	352.156	369.129	365.73	355.857	196.835	199.225	240.015	86.3759	99.4431	106.594
Simcoe County and Petun	Copeland	70.1823	69.4063	87.8509	68.3349	70.9841	73.4342	66.1526	79.8445	72.5897	76.4657	239.886	303.313	235.675	240.078	267.219	297.675	321.132	289.425	262.627	286.14	260.266	280.175	260.848	270.378	289.627	187.519	431.336	433.881	407.559	421.841	425.566	414.365	421.988	418.538	332.421	347.682	323.822	340.486	325.309	342.613	339.105	329.037	172.538	173.948	215.02	59.8138	72.3405	79.018
Simcoe County and Petun	Dunsmore	62.0348	60.8426	79.2666	60.227	62.5441	65.0853	58.0657	71.4324	64.0219	67.9024	234.115	298.121	229.47	234.151	266.657	296.859	320.72	288.183	262.223	285.1	259.614	278.479	260.476	270.048	288.412	179.658	428.951	431.372	405.073	419.447	423.076	411.7	419.61	415.951	328.832	344.587	320.167	337.303	321.755	339.434	335.807	325.514	171.459	172.125	213.329	52.5546	65.6178	73.2056
Simcoe County and Petun	Fournier	95.4389	94.0541	109.318	93.6162	95.91	98.4976	91.4452	104.813	97.2196	101.102	263.724	326.292	260.029	264.108	281.234	312.173	334.595	304.931	276.287	301.2	274.523	296.721	274.439	283.829	305.074	212.905	449.055	451.859	425.52	439.591	443.516	432.691	439.705	436.698	352.677	366.969	344.212	359.956	345.511	362.073	358.8	349.174	188.313	191.295	231.828	85.1481	97.4055	103.338
Simcoe County and Petun	Goodeve	44.7015	44.7772	67.6973	42.8345	45.9164	48.1667	40.645	54.6764	47.9528	51.7808	217.063	281.55	212.099	216.976	256.553	286.259	310.762	276.896	252.403	274.147	249.374	266.482	250.716	260.334	277.166	162.016	415.742	417.983	391.737	406.232	409.719	398.103	406.417	402.461	314.053	330.448	305.312	323.052	307.028	325.186	321.403	310.824	160.834	160.258	201.503	34.7947	48.0957	56.4664
Simcoe County and Petun	White	68.1754	62.4999	69.0819	66.8515	65.759	69.1022	65.0593	74.2607	65.3153	68.9407	247.953	313.542	241.779	247.448	291.248	321.118	345.422	311.908	286.993	309.092	284.113	301.575	285.282	294.885	312.171	184.132	450.727	452.921	426.693	441.216	444.666	432.98	441.407	437.371	348.344	365.12	339.552	357.669	341.36	359.804	355.937	345.18	195.646	195.324	236.575	64.9312	79.2204	89.5074
St Lawrence downstream	Chicoutimi	774.562	784.053	816.565	773.097	781.338	780.249	771.894	784.95	785.926	787.902	752.229	740.193	767.1	757.856	586.932	581.161	558.455	597.694	584.919	592.687	592.619	615.006	584.965	579.118	596.806	815.244	620.7	627.141	625.697	621.092	626	634.562	620.3	630.753	675.814	654.845	678.469	658.769	674.377	658.559	663.616	673.075	645.71	658.283	638.229	758.755	754.145	743.435
St Lawrence downstream	Dawson	470.431	481.354	514.163	469.449	477.692	475.623	468.87	478.722	482.369	483.264	406.54	386.778	422.382	412.237	244.158	231.761	206.665	248.457	243.841	244.548	250.903	266.19	244.426	236.751	247.603	482.015	270.435	277.161	272.313	269.447	274.809	281.853	268.683	278.578	320.337	298.942	323.398	303.024	319.231	302.758	307.908	317.746	322.491	331.908	302.43	457.106	448.481	436.004
St Lawrence downstream	Masson	624.878	635.359	668.401	623.694	632.029	630.323	622.861	634.081	636.723	638.052	573.776	553.841	589.499	579.471	410.258	399.19	374.211	415.895	409.45	411.837	416.751	433.609	409.876	402.687	415.036	646.684	423.551	429.88	429.843	424.415	429.129	438.291	423.616	434.249	486.097	463.712	489.639	468.323	485.408	467.902	473.278	483.719	482.615	493.336	466.853	610.403	603.279	591.353
St Lawrence upstream	27/VII	308.378	319.432	352.04	307.479	315.653	313.457	307.005	316.325	320.307	321.042	255.667	252.117	270.328	261.258	90.8592	93.3828	81.8809	107.94	88.2838	101.486	96.0597	123.368	88.2232	83.0333	107.065	322.173	212.823	219.011	199.784	206.328	212.379	210.85	205.877	210.896	201.215	188.898	200.427	189.097	197.179	189.867	192.874	197.389	159.516	169.227	142.614	295.604	286.379	273.745
St Lawrence upstream	Cleary	309.217	320.271	352.878	308.318	316.492	314.296	307.844	317.162	321.146	321.88	256.322	252.609	270.997	261.915	91.4683	93.7637	82.0338	108.38	88.9306	101.951	96.7012	123.861	88.882	83.6401	107.504	322.938	212.687	218.885	199.731	206.219	212.273	210.801	205.765	210.824	201.535	189.126	200.782	189.36	197.523	190.121	193.15	197.717	160.339	170.037	143.362	296.444	287.218	274.583
St Lawrence upstream	Glenbrook	383.965	394.978	427.658	383.038	391.237	389.082	382.528	392.017	395.9	396.685	322.674	308.917	338.152	328.356	158.372	149.612	127.192	166.207	157.537	161.453	164.829	183.66	157.987	150.774	165.324	395.239	223.211	230.028	218.026	219.486	225.467	228.762	218.831	226.903	247.59	229.287	249.187	231.912	245.291	232.058	236.488	244.444	235.146	244.466	215.444	370.989	361.977	349.39
St Lawrence upstream	Mailhot-Curran	407.058	418.138	450.685	406.179	414.334	412.102	405.726	414.873	418.98	419.665	338.391	320.248	354.199	344.087	176.115	163.735	139.126	180.442	175.984	176.409	182.94	198.152	176.636	168.776	179.582	414.235	219.592	226.445	217.183	216.895	222.693	227.525	216.19	225.072	255.755	235.698	258.187	239.114	254.123	239.039	243.878	252.909	257.093	265.774	234.958	394.368	385.054	372.375
St Lawrence upstream	Maynard-McKeown	304.697	315.84	348.236	303.868	311.973	309.669	303.48	312.307	316.599	317.192	245.642	240.451	260.528	251.263	80.4053	81.1693	69.4398	95.9943	78.3587	89.6882	86.0279	111.744	78.4845	72.5749	95.1137	314.346	201.542	207.652	188.013	194.872	200.899	199.057	194.437	199.223	188.815	176.399	188.114	176.614	184.834	177.377	180.403	185.006	154.293	163.194	134.507	292.366	282.694	269.938
St Lawrence upstream	Roebuck	305.133	316.21	348.771	304.251	312.41	310.188	303.798	313.001	317.058	317.759	251.34	247.833	266.016	256.933	86.5121	89.2799	78.3778	103.73	83.9511	97.2418	91.7236	119.086	83.9	78.686	102.858	318.092	210.364	216.501	196.979	203.752	209.787	208.029	203.312	208.166	197.229	185.145	196.367	185.253	193.142	186.044	188.994	193.386	155.885	165.437	138.47	292.466	283.13	270.465
St Lawrence upstream	Salem	382.355	393.402	426.02	381.451	389.63	387.438	380.969	390.297	394.285	395.023	318.911	304.476	334.457	324.598	154.941	145.471	122.704	162.103	154.274	157.464	161.491	179.614	154.776	147.396	161.222	392.216	217.993	224.808	212.797	214.256	220.238	223.531	213.602	221.67	242.792	224.341	244.467	227.027	240.553	227.156	231.62	239.672	233.015	242.102	212.506	369.521	360.357	347.725
St Lawrence upstream	Steward	336.544	347.623	380.176	335.664	343.82	341.593	335.212	344.387	348.467	349.16	276.99	267.979	292.146	282.643	111.806	107.391	89.2865	123.416	110.393	117.849	117.893	140.222	110.69	104.057	122.522	347.308	207.81	214.33	197.72	202.312	208.422	208.812	201.772	208.086	211.634	196.357	211.993	197.697	208.401	198.181	201.894	208.101	186.97	196.151	167.458	323.874	314.54	301.867
St Lawrence upstream	Sugarbush	387.594	398.639	431.26	386.69	394.869	392.678	386.206	395.539	399.524	400.263	323.623	308.602	339.209	329.312	159.853	149.93	126.821	166.588	159.258	162.043	166.443	184.142	159.78	152.332	165.71	397.269	219.428	226.258	214.779	215.895	221.847	225.447	215.23	223.468	246.41	227.657	248.22	230.478	244.277	230.57	235.105	243.337	238.245	247.307	217.594	374.753	365.597	352.966
St Lawrence upstream	Summerstown	385.351	396.383	429.029	384.438	392.625	390.448	383.943	393.339	397.283	398.041	322.552	308.133	338.088	328.238	158.523	149.14	126.358	165.771	157.82	161.126	165.054	183.28	158.309	150.966	164.891	395.708	220.767	227.589	215.818	217.125	223.093	226.524	216.465	224.611	246.366	227.84	248.069	230.561	244.15	230.68	235.163	243.256	236.215	245.387	215.972	372.455	363.357	350.744
Trent River	Coulter	86.4947	93.6659	124.296	84.6524	92.0557	92.1065	82.9019	98.1358	96.1624	99.017	209.179	266.478	209.007	210.723	208.567	239.543	261.937	232.558	203.613	228.69	201.877	224.882	201.766	211.163	232.68	182.906	377.813	380.84	354.527	368.388	372.483	362.045	368.473	365.876	285.044	297.676	276.884	290.96	277.816	293.054	290.16	281.341	116.401	120.735	160.411	69.7614	71.608	67.3171
Trent River	Hardrock	89.713	97.1374	128.022	87.8968	95.4134	95.3593	86.191	101.304	99.5809	102.365	208.361	265.02	208.526	210.015	204.937	235.967	258.213	229.143	199.936	225.205	198.286	221.658	198.08	207.455	229.255	184.168	374.706	377.781	351.478	365.291	369.422	359.065	365.369	362.86	282.599	294.963	274.488	288.299	275.366	290.388	287.558	278.868	113.224	117.932	157.341	72.9762	74.2037	69.2881
Trent River	Kirche	78.0684	85.855	117.25	76.2867	83.9471	83.7494	74.642	89.589	88.2036	90.8744	200.108	258.229	199.583	201.53	205.885	236.596	259.616	228.99	201.146	225.39	199.038	220.653	199.34	208.83	229.148	172.686	373.114	375.993	349.658	363.661	367.643	356.969	363.765	360.903	278.637	291.908	270.369	285.063	271.424	287.167	284.12	274.999	112.262	115.465	155.795	61.3562	62.1504	57.2977
Trent River	Quackenbush	130.576	140.797	173.82	129.287	137.624	136.141	128.341	140.392	142.302	143.871	182.434	228.379	187.419	185.584	144.093	175.405	196.7	169.875	138.792	165.375	137.75	164.218	136.888	146.1	169.901	189.732	317.605	321.118	295.002	308.314	312.773	303.231	308.332	306.663	233.096	242.27	225.68	236.252	225.893	238.266	236.175	229.082	59.1742	69.1357	102.658	115.719	109.457	98.4014
Trent River	Rumney Bay	74.328	82.6189	114.527	72.6092	80.4642	80.0484	71.0675	85.6973	84.8327	87.3362	194.156	252.578	193.525	195.538	203.079	233.616	256.97	225.673	198.466	222.223	196.151	216.984	196.686	206.217	225.851	166.775	369.132	371.933	345.594	359.667	363.589	352.796	359.781	356.783	273.817	287.401	265.499	280.493	266.613	282.602	279.479	270.212	108.799	111.368	151.982	57.7281	57.4462	51.8761
West of Credit	Hanes	76.8688	69.0441	42.4393	78.5527	70.7515	71.134	80.097	65.8171	66.5396	63.8361	201.554	268.476	189.219	198.625	306.78	331.431	358.683	318.047	304.625	317.76	299.285	303.296	303.414	312.651	318.588	108.934	434.96	435.503	410.723	425.741	427.826	414.447	426.122	419.628	322.718	344.778	313.714	336.693	316.711	338.728	333.588	320.656	217.665	209.7	245.568	93.4303	96.3366	107.055
West of Credit	Lawson	167.094	156.821	123.855	168.331	159.991	161.613	169.26	157.895	155.307	153.88	290.391	354.908	276.253	286.666	404.451	428.953	456.261	415.39	402.284	415.245	396.956	400.386	401.064	410.314	415.946	192.446	527.971	528.078	503.926	518.915	520.631	506.948	519.339	512.283	414.586	437.708	405.695	429.584	408.967	431.561	426.17	412.874	314.726	307.183	343.232	182.019	188.645	200.682
West of Credit	Nott	190.872	181.382	149.174	192.315	184.065	185.205	193.508	180.708	179.477	177.528	295.062	357.047	279.977	290.856	419.942	442.931	470.481	428.685	418.244	429.095	412.501	412.995	417.147	426.173	429.293	196.703	534.176	533.845	510.432	525.326	526.658	512.734	525.794	518.196	420.299	444.273	411.573	436.159	415.073	438.068	432.466	418.916	333.274	324.574	358.647	206.665	211.634	222.949
[truncated: 29 more columns]

## Sheet: Geodesic distances 1500-1600
	Group	Credit, Humber, and Don Rivers	Credit, Humber, and Don Rivers	Credit, Humber, and Don Rivers	Finger Lakes	Finger Lakes	Finger Lakes	Finger Lakes	Finger Lakes	Lake Erie Plain	Lake Erie Plain	Lake Erie Plain	Lake Erie Plain	Lake Erie Plain	Lake Erie Plain	Lake Erie Plain	Lake Erie Plain	Lake Erie Plain	Mohawk River	Mohawk River	Mohawk River	Mohawk River	Mohawk River	Mohawk River	Mohawk River	Mohawk River	Mohawk River	Mohawk River	Mohawk River	Mohawk River	Mohawk River	Oneida Lowlands	Oneida Lowlands	Oneida Lowlands	Oneida Lowlands	Oneida Lowlands	Oneida Lowlands	Rouge, Duffins, and Don Rivers	Rouge, Duffins, and Don Rivers	Simcoe County-Collingwood	Simcoe County-Collingwood	Simcoe County-Collingwood	Simcoe County-Collingwood	Simcoe County-Collingwood	Simcoe County-Collingwood	Simcoe County-Collingwood	Simcoe County-Collingwood	Simcoe County-Collingwood	Simcoe County-Collingwood
Group	Site	Emmerson Springs	Seed-Barker	Woodbridge	Adams	Belcher	Cameron	Genoa Fort	Richmond Mills	Buffum	Eaton	Goodyear	Green Lake	Kienuka	Newton-Hopper	Ripley	Shelby	Simmons	Barker	Cayadutta	Cromwell	Dockerstader	Elwood	England's Woods	Ganada	Klock	Martin	Rice's Woods	Schenck 1	Wagner's Hollow	Wormuth	Atwell	Bach	Barnes	Chase	Diable	Temperance House	Aurora	Mantle	Augoutenc	Cooper	Copeland	Deshambault	Drury	Goodeve	Hunter's Oro 17	MacMurchy	McAllister	Molson
Credit, Humber, and Don Rivers	Emmerson Springs	0	31.8042	31.0534	200.186	206.671	198.251	278.855	204.812	126.047	127.729	140.239	133.55	94.9377	140.078	148.125	128.183	144.966	427.4	430.218	431.423	429.873	408.405	425.605	405.873	418.074	431.785	425.134	426.5	416.98	415.558	320.896	334.743	341.048	320.401	332.454	318.35	58.1656	62.5602	104.227	84.7318	87.8509	114.664	101.298	67.6973	85.9469	84.7108	84.3594	70.7723
Credit, Humber, and Don Rivers	Seed-Barker	31.8042	0	3.88302	181.658	187.607	179.354	258.224	186.469	118.826	120.174	130.147	126.763	83.1879	130.179	160.175	109.677	134.388	401.313	403.959	405.455	403.674	382.537	399.522	379.644	391.853	405.704	399.222	400.687	390.947	389.646	296.505	309.719	315.608	296.136	307.419	293.734	27.2394	30.7901	95.3162	71.1001	72.5897	104.912	85.9992	47.9528	71.3077	85.6101	85.4266	54.4155
Credit, Humber, and Don Rivers	Woodbridge	31.0534	3.88302	0	178.995	185.013	176.732	255.873	183.789	115.193	116.559	126.686	123.121	79.7284	126.706	156.395	106.903	130.963	399.902	402.584	404.021	402.287	381.078	398.11	378.259	390.468	404.293	397.775	399.22	389.523	388.198	294.747	308.08	314.05	294.356	305.782	292.016	29.6095	32.2264	99.1687	74.983	76.4657	108.781	89.8669	51.7808	75.1886	89.0888	88.8955	58.2941
Finger Lakes	Adams	200.186	181.658	178.995	0	7.42724	3.45017	80.0213	4.92646	91.0279	89.0503	73.5896	88.1642	107.208	74.2919	170.11	72.2595	68.9936	242.979	246.654	246.222	245.975	223.482	241.216	223.079	234.737	247.174	239.84	240.653	232.63	230.603	132.744	148.953	157.166	131.667	146.874	131.525	178.092	169.466	262.733	236.712	235.152	269.438	244.666	212.052	235.283	263.977	263.909	221.161
Finger Lakes	Belcher	206.671	187.607	185.013	7.42724	0	8.44894	72.9601	5.69663	98.4475	96.4714	81.016	95.5869	114.12	81.7188	177.241	78.5566	76.4203	235.553	239.23	238.795	238.55	216.056	233.79	215.665	227.316	239.747	232.413	233.226	225.205	223.176	125.321	141.542	149.772	124.242	139.467	124.114	183.322	174.643	267.505	241.561	239.886	274.035	249.163	217.063	240.073	269.402	269.344	226.181
Finger Lakes	Cameron	198.251	179.354	176.732	3.45017	8.44894	0	81.3795	7.99892	90.6406	88.6808	73.3248	88.0654	105.686	74.0497	170.846	70.1694	68.833	243.227	246.858	246.522	246.197	223.727	241.46	223.197	234.908	247.44	240.135	240.984	232.856	230.862	132.966	149.061	157.175	131.932	146.96	131.639	175.427	166.778	259.898	233.903	232.302	266.544	241.738	209.302	232.453	261.404	261.341	218.415
Finger Lakes	Genoa Fort	278.855	258.224	255.873	80.0213	72.9601	81.3795	0	75.9292	169.682	167.668	152.061	165.814	187.058	152.68	240.754	150.741	147.201	168.903	173	171.578	172.135	149.715	167.213	150.782	161.618	172.862	165.313	165.764	158.924	156.57	62.8445	79.5169	88.7254	61.193	77.945	63.545	251.163	242.343	332.458	307.108	304.867	338.01	312.827	283.605	305.342	337.533	337.52	292.691
Finger Lakes	Richmond Mills	204.812	186.469	183.789	4.92646	5.69663	7.99892	75.9292	0	94.4343	92.4415	76.9023	91.2714	111.587	77.5796	172.122	76.9957	72.209	239.921	243.644	243.105	242.945	220.433	238.164	220.176	231.769	244.094	236.729	237.503	229.599	227.535	129.765	146.095	154.42	128.64	144.044	128.672	183.007	174.385	267.66	241.639	240.078	274.361	249.584	216.976	240.209	268.872	268.804	226.085
Lake Erie Plain	Buffum	126.047	118.826	115.193	91.0279	98.4475	90.6406	169.682	94.4343	0	2.02346	17.6233	7.97668	37.1497	17.0235	89.392	47.0599	22.5373	333.861	337.474	337.162	336.822	314.36	332.092	313.751	325.504	338.077	330.776	331.621	323.483	321.499	223.6	239.629	247.631	222.572	237.509	222.219	128.214	121.727	212.78	187.227	187.519	221.704	199.884	162.016	186.778	204.106	203.889	170.206
Lake Erie Plain	Eaton	127.729	120.174	116.559	89.0503	96.4714	88.6808	167.668	92.4415	2.02346	0	15.6073	6.99874	38.1342	15.0024	90.6786	46.2101	20.5146	331.905	335.523	335.201	334.869	312.405	330.137	311.81	323.557	336.12	328.815	329.657	321.53	319.542	221.644	237.685	245.698	220.613	235.568	220.274	129.222	122.651	213.965	188.365	188.611	222.846	200.925	163.121	187.89	205.521	205.307	171.351
Lake Erie Plain	Goodyear	140.239	130.147	126.686	73.5896	81.016	73.3248	152.061	76.9023	17.6233	15.6073	0	15.1646	46.9602	0.862594	102.346	41.0062	5.02864	316.533	320.178	319.8	319.513	297.034	314.768	296.518	308.232	320.738	313.416	314.239	306.17	304.163	206.277	222.383	230.46	205.225	220.278	204.963	136.571	129.403	222.37	196.461	196.35	230.898	208.237	171.044	195.792	215.756	215.57	179.556
Lake Erie Plain	Green Lake	133.55	126.763	123.121	88.1642	95.5869	88.0654	165.814	91.2714	7.97668	6.99874	15.1646	0	45.0667	14.3472	87.5946	51.3534	19.257	331.134	334.817	334.353	334.136	311.639	329.373	311.228	322.9	335.322	327.974	328.764	320.791	318.755	220.908	237.095	245.24	219.825	235.005	219.668	136.15	129.617	220.757	195.201	195.485	229.678	207.834	169.985	194.748	211.995	211.775	178.181
Lake Erie Plain	Kienuka	94.9377	83.1879	79.7284	107.208	114.12	105.686	187.058	111.587	37.1497	38.1342	46.9602	45.0667	0	46.9923	109.513	39.0575	51.2603	344.071	347.332	347.735	346.82	324.682	342.278	323.156	335.202	348.393	341.356	342.456	333.606	331.876	234.741	249.83	257.072	233.98	247.601	232.74	91.0885	84.5854	176.053	150.347	150.52	184.831	162.795	125.053	149.828	168.796	168.609	133.354
Lake Erie Plain	Newton-Hopper	140.078	130.179	126.706	74.2919	81.7188	74.0497	152.68	77.5796	17.0235	15.0024	0.862594	14.3472	46.9923	0	101.487	41.7053	5.52472	317.248	320.897	320.509	320.23	297.748	315.482	297.246	308.955	321.45	314.126	314.944	306.887	304.876	206.994	223.11	231.196	205.938	221.007	205.689	136.772	129.637	222.522	196.629	196.541	231.073	208.454	171.219	195.972	215.784	215.596	179.715
Lake Erie Plain	Ripley	148.125	160.175	156.395	170.11	177.241	170.846	240.754	172.122	89.392	90.6786	102.346	87.5946	109.513	101.487	0	135.655	105.44	409.444	413.431	412.247	412.62	390.117	407.731	390.605	401.832	413.468	405.951	406.463	399.334	397.071	300.402	317.056	325.697	299.098	315.109	299.756	181.191	178.177	251.725	229.932	232.078	262.004	245.652	208.078	230.557	232.374	231.991	213.945
Lake Erie Plain	Shelby	128.183	109.677	106.903	72.2595	78.5566	70.1694	150.741	76.9957	47.0599	46.2101	41.0062	51.3534	39.0575	41.7053	135.655	0	41.7487	305.193	308.416	308.897	307.918	285.832	303.399	284.212	296.277	309.524	302.523	303.654	294.725	293.026	196.146	211.052	218.19	195.437	208.813	194.044	108.687	100.459	194.824	168.616	167.677	202.397	178.408	143.363	167.501	193.243	193.141	152.34
Lake Erie Plain	Simmons	144.966	134.388	130.963	68.9936	76.4203	68.833	147.201	72.209	22.5373	20.5146	5.02864	19.257	51.2603	5.52472	105.44	41.7487	0	311.971	315.637	315.214	314.963	292.474	310.208	292.019	303.707	316.167	308.832	309.639	301.619	299.596	201.729	217.883	226.006	200.659	215.788	200.458	140.202	132.901	226.177	200.209	200.011	234.614	211.782	174.772	199.492	219.993	219.813	183.343
Mohawk River	Barker	427.4	401.313	399.902	242.979	235.553	243.227	168.903	239.921	333.861	331.905	316.533	331.134	344.071	317.248	409.444	305.193	311.971	0	4.80467	4.91705	3.50043	19.5009	1.79759	21.8309	9.86622	4.39257	4.54637	6.23034	10.4685	12.3947	110.261	94.4181	87.0037	111.312	96.603	111.743	386.745	378.227	455.096	432.913	429.369	457.737	433.456	413.568	430.545	468.889	469.015	421.959
Mohawk River	Cayadutta	430.218	403.959	402.584	246.654	239.23	246.858	173	243.644	337.474	335.523	320.178	334.817	347.332	320.897	413.431	308.416	315.637	4.80467	0	6.85336	1.45805	23.3143	6.08437	24.3456	12.1604	4.46607	9.34038	10.737	14.0977	16.471	113.91	97.8996	90.284	115.005	100.058	115.276	389.155	380.661	456.961	434.917	431.336	459.503	435.291	415.742	432.534	471.029	471.16	424.096
Mohawk River	Cromwell	431.423	405.455	404.021	246.222	238.795	246.522	171.578	243.105	337.162	335.201	319.8	334.353	347.735	320.509	412.247	308.897	315.214	4.91705	6.85336	0	5.54665	23.0783	6.43052	26.3396	14.648	2.596	6.392	5.96586	14.5538	15.8899	113.595	97.9518	90.7418	114.592	100.161	115.205	391.036	382.502	459.652	437.409	433.881	462.333	438.026	417.983	435.048	473.319	473.444	426.393
Mohawk River	Dockerstader	429.873	403.674	402.287	245.975	238.55	246.197	172.135	242.945	336.822	334.869	319.513	334.136	346.82	320.23	412.62	307.918	314.963	3.50043	1.45805	5.54665	0	22.533	4.97481	24.0306	11.8243	3.35902	7.98276	9.29192	13.3464	15.5652	113.236	97.291	89.7521	114.313	99.4604	114.649	388.953	380.451	456.944	434.854	431.285	459.518	435.284	415.621	432.475	470.92	471.05	423.988
Mohawk River	Elwood	408.405	382.537	381.078	223.482	216.056	223.727	149.715	220.433	314.36	312.405	297.034	311.639	324.682	297.748	390.117	285.832	292.474	19.5009	23.3143	23.0783	22.533	0	17.7342	8.24545	12.2423	23.7486	16.7372	18.1668	9.21722	7.19461	90.7606	74.9506	67.6649	91.8148	77.1456	92.2555	368.321	359.763	437.63	415.182	411.71	440.473	416.059	395.53	412.845	450.899	451.017	403.986
Mohawk River	England's Woods	425.605	399.522	398.11	241.216	233.79	241.46	167.213	238.164	332.092	330.137	314.768	329.373	342.278	315.482	407.731	303.399	310.208	1.79759	6.08437	6.43052	4.97481	17.7342	0	20.0758	8.21961	6.18273	3.87855	6.13467	8.6734	10.6619	108.493	92.6348	85.2098	109.549	94.8179	109.964	384.968	376.447	453.366	431.168	427.628	456.018	431.73	411.808	428.802	467.131	467.257	420.202
Mohawk River	Ganada	405.873	379.644	378.259	223.079	215.665	223.197	150.782	220.176	313.751	311.81	296.518	311.228	323.156	297.246	390.605	284.212	292.019	21.8309	24.3456	26.3396	24.0306	8.24545	20.0758	0	12.209	26.2049	20.6544	22.7649	12.0054	12.0346	90.4384	74.1361	66.2357	91.6358	76.243	91.5611	364.957	356.447	433.314	411.095	407.559	435.994	411.686	391.737	408.73	447.058	447.184	400.129
Mohawk River	Klock	418.074	391.853	390.468	234.737	227.316	234.908	161.618	231.769	325.504	323.557	308.232	322.9	335.202	308.955	401.832	296.277	303.707	9.86622	12.1604	14.648	11.8243	12.2423	8.21961	12.209	0	14.151	10.0175	12.5582	4.30791	7.24281	102.006	85.8867	78.1799	103.139	88.0292	103.286	377.137	368.632	445.28	423.134	419.579	447.901	423.634	403.849	420.761	459.157	459.285	412.226
Mohawk River	Martin	431.785	405.704	404.293	247.174	239.747	247.44	172.862	244.094	338.077	336.12	320.738	335.322	348.393	321.45	413.468	309.524	316.167	4.39257	4.46607	2.596	3.35902	23.7486	6.18273	26.2049	14.151	0	7.60703	7.94074	14.8233	16.5813	114.48	98.6974	91.3352	115.512	100.889	116.003	391.134	382.617	459.428	437.266	433.716	462.052	437.784	417.94	434.896	473.258	473.385	426.328
Mohawk River	Rice's Woods	425.134	399.222	397.775	239.84	232.413	240.135	165.313	236.729	330.776	328.815	313.416	327.974	341.356	314.126	405.951	302.523	308.832	4.54637	9.34038	6.392	7.98276	16.7372	3.87855	20.6544	10.0175	7.60703	0	2.59981	8.65282	9.57832	107.205	91.5642	84.3828	108.205	93.7749	108.813	384.896	376.352	453.78	431.462	427.955	456.519	432.173	411.951	429.11	467.3	467.422	420.378
Mohawk River	Schenck 1	426.5	400.687	399.22	240.653	233.226	240.984	165.764	237.503	331.621	329.657	314.239	328.764	342.456	314.944	406.463	303.654	309.639	6.23034	10.737	5.96586	9.29192	18.1668	6.13467	22.7649	12.5582	7.94074	2.59981	0	10.796	11.207	108.115	92.6281	85.6042	109.078	94.8544	109.813	386.485	377.929	455.611	433.235	429.744	458.39	434.018	413.649	430.891	469.01	469.13	422.093
Mohawk River	Wagner's Hollow	416.98	390.947	389.523	232.63	225.205	232.856	158.924	229.599	323.483	321.53	306.17	320.791	333.606	306.887	399.334	294.725	301.619	10.4685	14.0977	14.5538	13.3464	9.21722	8.6734	12.0054	4.30791	14.8233	8.65282	10.796	0	2.9887	99.8929	83.984	76.5366	100.967	86.1623	101.327	376.485	367.953	445.18	422.896	419.378	447.899	423.566	403.439	420.54	458.779	458.902	411.854
Mohawk River	Wormuth	415.558	389.646	388.198	230.603	223.176	230.862	156.57	227.535	321.499	319.542	304.163	318.755	331.876	304.876	397.071	293.026	299.596	12.3947	16.471	15.8899	15.5652	7.19461	10.6619	12.0346	7.24281	16.5813	9.57832	11.207	2.9887	0	97.9003	82.1337	74.858	98.9381	84.332	99.4266	375.349	366.801	444.405	422.03	418.538	447.19	422.814	402.461	419.685	457.818	457.939	410.9
Oneida Lowlands	Atwell	320.896	296.505	294.747	132.744	125.321	132.966	62.8445	129.765	223.6	221.644	206.277	220.908	234.741	206.994	300.402	196.146	201.729	110.261	113.91	113.595	113.236	90.7606	108.493	90.4384	102.006	114.48	107.205	108.115	99.8929	97.9003	0	16.8116	25.9116	1.94455	15.1141	4.32971	284.605	275.859	359.293	335.431	332.421	363.305	338.31	314.053	333.3	369.356	369.424	322.841
Oneida Lowlands	Bach	334.743	309.719	308.08	148.953	141.542	149.061	79.5169	146.095	239.629	237.685	222.383	237.095	249.83	223.11	317.056	211.052	217.883	94.4181	97.8996	97.9518	97.291	74.9506	92.6348	74.1361	85.8867	98.6974	91.5642	92.6281	83.984	82.1337	16.8116	0	9.27967	18.3499	2.30225	17.4284	296.925	288.236	369.927	346.475	343.313	373.587	348.73	325.633	344.276	381.026	381.111	334.322
Oneida Lowlands	Barnes	341.048	315.608	314.05	157.166	149.772	157.175	88.7254	154.42	247.631	245.698	230.46	245.24	257.072	231.196	325.697	218.19	226.006	87.0037	90.284	90.7418	89.7521	67.6649	85.2098	66.2357	78.1799	91.3352	84.3828	85.6042	76.5366	74.858	25.9116	9.27967	0	27.5324	10.7995	25.9671	302.237	293.592	374.116	350.937	347.682	377.555	352.8	330.448	348.695	385.863	385.958	339.068
Oneida Lowlands	Chase	320.401	296.136	294.356	131.667	124.242	131.932	61.193	128.64	222.572	220.613	205.225	219.825	233.98	205.938	299.098	195.437	200.659	111.312	115.005	114.592	114.313	91.8148	109.549	91.6358	103.139	115.512	108.205	109.078	100.967	98.9381	1.94455	18.3499	27.5324	0	16.7597	5.75071	284.399	275.644	359.349	335.426	332.441	363.414	338.401	313.967	333.307	369.248	369.313	322.769
Oneida Lowlands	Diable	332.454	307.419	305.782	146.874	139.467	146.96	77.945	144.044	237.509	235.568	220.278	235.005	247.601	221.007	315.109	208.813	215.788	96.603	100.058	100.161	99.4604	77.1456	94.8179	76.243	88.0292	100.889	93.7749	94.8544	86.1623	84.332	15.1141	2.30225	10.7995	16.7597	0	15.3803	294.625	285.935	367.659	344.196	341.038	371.331	346.469	323.342	341.998	378.734	378.818	332.033
Oneida Lowlands	Temperance House	318.35	293.734	292.016	131.525	124.114	131.639	63.545	128.672	222.219	220.274	204.963	219.668	232.74	205.689	299.756	194.044	200.458	111.743	115.276	115.205	114.649	92.2555	109.964	91.5611	103.286	116.003	108.813	109.813	101.327	99.4266	4.32971	17.4284	25.9671	5.75071	15.3803	0	281.563	272.831	355.857	332.08	329.037	359.799	334.828	310.824	329.934	366.155	366.227	319.589
Rouge, Duffins, and Don Rivers	Aurora	58.1656	27.2394	29.6095	178.092	183.322	175.427	251.163	183.007	128.214	129.222	136.571	136.15	91.0885	136.772	181.191	108.687	140.202	386.745	389.155	391.036	388.953	368.321	384.968	364.957	377.137	391.134	384.896	386.485	376.485	375.349	284.605	296.925	302.237	284.399	294.625	281.563	0	8.83605	86.3759	60.2177	59.8138	94.4767	71.7483	34.7947	59.3526	86.3863	86.3659	43.6807
Rouge, Duffins, and Don Rivers	Mantle	62.5602	30.7901	32.2264	169.466	174.643	166.778	242.343	174.385	121.727	122.651	129.403	129.617	84.5854	129.637	178.177	100.459	132.901	378.227	380.661	382.502	380.451	359.763	376.447	356.447	368.632	382.617	376.352	377.929	367.953	366.801	275.859	288.236	293.592	275.644	285.935	272.831	8.83605	0	94.3832	68.1772	67.4436	102.189	78.892	42.9139	67.1429	95.1955	95.1789	51.9329
Simcoe County-Collingwood	Augoutenc	104.227	95.3162	99.1687	262.733	267.505	259.898	332.458	267.66	212.78	213.965	222.37	220.757	176.053	222.522	251.725	194.824	226.177	455.096	456.961	459.652	456.944	437.63	453.366	433.314	445.28	459.428	453.78	455.611	445.18	444.405	359.293	369.927	374.116	359.349	367.659	355.857	86.3759	94.3832	0	26.2078	27.6535	10.5291	21.8707	51.5819	27.4556	32.2674	32.7788	42.8413
Simcoe County-Collingwood	Cooper	84.7318	71.1001	74.983	236.712	241.561	233.903	307.108	241.639	187.227	188.365	196.461	195.201	150.347	196.629	229.932	168.616	200.209	432.913	434.917	437.409	434.854	415.182	431.168	411.095	423.134	437.266	431.462	433.235	422.896	422.03	335.431	346.475	350.937	335.426	344.196	332.08	60.2177	68.1772	26.2078	0	5.09837	34.4837	16.7236	25.453	2.85007	38.7098	39.0109	17.037
Simcoe County-Collingwood	Copeland	87.8509	72.5897	76.4657	235.152	239.886	232.302	304.867	240.078	187.519	188.611	196.35	195.485	150.52	196.541	232.078	167.677	200.011	429.369	431.336	433.881	431.285	411.71	427.628	407.559	419.579	433.716	427.955	429.744	419.378	418.538	332.421	343.313	347.682	332.441	341.038	329.037	59.8138	67.4436	27.6535	5.09837	0	34.7494	13.6078	25.5322	2.38536	43.4444	43.7648	18.1911
Simcoe County-Collingwood	Deshambault	114.664	104.912	108.781	269.438	274.035	266.544	338.01	274.361	221.704	222.846	230.898	229.678	184.831	231.073	262.004	202.397	234.614	457.737	459.503	462.333	459.518	440.473	456.018	435.994	447.901	462.052	456.519	458.39	447.899	447.19	363.305	373.587	377.555	363.414	371.331	359.799	94.4767	102.189	10.5291	34.4837	34.7494	0	25.2049	59.854	35.1277	41.1347	41.6583	51.4981
Simcoe County-Collingwood	Drury	101.298	85.9992	89.8669	244.666	249.163	241.738	312.827	249.584	199.884	200.925	208.237	207.834	162.795	208.454	245.652	178.408	211.782	433.456	435.291	438.026	435.284	416.059	431.73	411.686	423.634	437.784	432.173	434.018	423.566	422.814	338.31	348.73	352.8	338.401	346.469	334.828	71.7483	78.892	21.8707	16.7236	13.6078	25.2049	0	38.43	15.3602	47.5352	47.9596	31.7126
Simcoe County-Collingwood	Goodeve	67.6973	47.9528	51.7808	212.052	217.063	209.302	283.605	216.976	162.016	163.121	171.044	169.985	125.053	171.219	208.078	143.363	174.772	413.568	415.742	417.983	415.621	395.53	411.808	391.737	403.849	417.94	411.951	413.649	403.439	402.461	314.053	325.633	330.448	313.967	323.342	310.824	34.7947	42.9139	51.5819	25.453	25.5322	59.854	38.43	0	24.7774	55.4162	55.5166	9.12224
Simcoe County-Collingwood	Hunter's Oro 17	85.9469	71.3077	75.1886	235.283	240.073	232.453	305.342	240.209	186.778	187.89	195.792	194.748	149.828	195.972	230.557	167.501	199.492	430.545	432.534	435.048	432.475	412.845	428.802	408.73	420.761	434.896	429.11	430.891	420.54	419.685	333.3	344.276	348.695	333.307	341.998	329.934	59.3526	67.1429	27.4556	2.85007	2.38536	35.1277	15.3602	24.7774	0	41.5099	41.8165	16.9198
Simcoe County-Collingwood	MacMurchy	84.7108	85.6101	89.0888	263.977	269.402	261.404	337.533	268.872	204.106	205.521	215.756	211.995	168.796	215.784	232.374	193.243	219.993	468.889	471.029	473.319	470.92	450.899	467.131	447.058	459.157	473.258	467.3	469.01	458.779	457.818	369.356	381.026	385.863	369.248	378.734	366.155	86.3863	95.1955	32.2674	38.7098	43.4444	41.1347	47.5352	55.4162	41.5099	0	0.525027	46.9323
Simcoe County-Collingwood	McAllister	84.3594	85.4266	88.8955	263.909	269.344	261.341	337.52	268.804	203.889	205.307	215.57	211.775	168.609	215.596	231.991	193.141	219.813	469.015	471.16	473.444	471.05	451.017	467.257	447.184	459.285	473.385	467.422	469.13	458.902	457.939	369.424	381.111	385.958	369.313	378.818	366.227	86.3659	95.1789	32.7788	39.0109	43.7648	41.6583	47.9596	55.5166	41.8165	0.525027	0	47.0667
Simcoe County-Collingwood	Molson	70.7723	54.4155	58.2941	221.161	226.181	218.415	292.691	226.085	170.206	171.351	179.556	178.181	133.354	179.715	213.945	152.34	183.343	421.959	424.096	426.393	423.988	403.986	420.202	400.129	412.226	426.328	420.378	422.093	411.854	410.9	322.841	334.322	339.068	322.769	332.033	319.589	43.6807	51.9329	42.8413	17.037	18.1911	51.4981	31.7126	9.12224	16.9198	46.9323	47.0667	0
Simcoe County-Collingwood	Sidey-Mackay	66.5002	65.4707	68.9606	244.348	249.866	241.818	318.498	249.234	184.034	185.437	195.617	191.933	148.658	195.648	214.62	173.361	199.852	452.3	454.547	456.677	454.402	434.128	450.534	430.475	442.612	456.679	450.607	452.269	442.126	441.095	351.582	363.57	368.621	351.423	361.273	348.459	67.4536	76.2894	39.9943	31.6427	36.6969	50.4547	46.122	39.4586	34.3327	20.1414	19.9685	32.3954
Simcoe County-Collingwood	White	69.0819	65.3153	68.9407	242.549	247.953	239.966	316.09	247.448	184.132	185.488	195.298	192.061	148.374	195.354	217.118	171.962	199.449	448.522	450.727	452.921	450.596	430.424	446.759	426.693	438.816	452.898	446.872	448.554	438.373	437.371	348.344	360.171	365.12	348.213	357.876	345.18	64.9312	73.747	35.8214	25.7632	30.8166	46.349	40.426	35.1003	28.4529	21.4676	21.4365	27.4581
St. Lawrence downstram	Dawson	514.163	482.369	483.264	412.113	406.54	410.085	376.218	412.237	482.015	480.672	469.431	483.849	470.261	470.293	571.323	436.904	466.866	274.4	270.435	277.161	271.859	279.869	274.538	272.313	271.637	274.587	278.4	280.583	275.867	278.578	320.337	307.264	298.942	322.281	307.684	317.746	457.106	451.719	482.215	471.811	466.803	478.716	462.613	465.614	468.962	509.687	510.066	470.365
St. Lawrence upstream	27/VII	352.04	320.307	321.042	260.235	255.667	257.741	242.777	261.258	322.173	320.957	310.734	324.655	308.202	311.592	411.525	276.142	308.614	214.38	212.823	219.011	213.776	207.841	213.427	199.784	206.515	217.135	216.339	218.936	209.434	210.896	201.215	194.245	188.898	202.998	193.565	197.389	295.604	289.833	328.989	315.552	310.697	326.961	308.231	306.722	312.716	354.103	354.438	312.224
St. Lawrence upstream	Cleary	352.878	321.146	321.88	260.901	256.322	258.411	243.254	261.915	322.938	321.721	311.484	325.412	309.001	312.342	412.292	276.918	309.358	214.261	212.687	218.885	213.644	207.795	213.314	199.731	206.42	217.003	216.236	218.834	209.351	210.824	201.535	194.505	189.126	203.321	193.833	197.717	296.444	290.672	329.805	316.38	311.524	327.77	309.051	307.559	313.544	354.929	355.264	313.058
St. Lawrence upstream	Glenbrook	427.658	395.9	396.685	327.909	322.674	325.708	298.723	328.356	395.239	393.934	383.005	397.277	382.895	383.867	484.613	349.835	380.582	226.209	223.211	230.028	224.481	226.199	225.822	218.026	220.829	227.664	229.421	231.914	224.651	226.903	247.59	236.645	229.287	249.515	236.629	244.444	370.989	365.358	400.602	388.606	383.669	397.845	380.36	380.997	385.758	426.902	427.258	386.16
St. Lawrence upstream	Mailhot-Curran	450.685	418.98	419.665	343.931	338.391	341.89	309.808	344.087	414.235	412.866	401.464	415.945	403.312	402.326	503.475	369.411	398.845	222.994	219.592	226.445	220.935	225.177	222.807	217.183	218.589	223.977	226.545	228.942	222.614	225.072	255.755	243.604	235.698	257.698	243.821	252.909	394.368	388.555	425.527	413.2	408.284	422.888	405.177	405.148	410.355	451.577	451.928	410.458
St. Lawrence upstream	Maynard-McKeown	348.236	316.599	317.192	250.384	245.642	247.963	231.013	251.263	314.346	313.082	302.502	316.598	301.507	303.362	403.737	268.669	300.243	202.982	201.542	207.652	202.465	196.032	201.993	188.013	194.975	205.822	204.843	207.436	197.819	199.223	188.815	181.759	176.399	190.605	181.086	185.006	292.366	286.323	328.897	314.597	309.808	327.264	307.885	304.82	311.775	353.252	353.572	310.609
St. Lawrence upstream	Roebuck	348.771	317.058	317.759	255.919	251.34	253.43	238.511	256.933	318.092	316.87	306.594	320.541	304.312	307.452	407.455	272.114	304.454	211.844	210.364	216.501	211.298	205.007	210.866	196.979	203.881	214.655	213.736	216.33	206.746	208.166	197.229	190.408	185.145	199.005	189.704	193.386	292.466	286.627	326.718	313.028	308.191	324.809	305.882	303.934	310.195	351.614	351.945	309.515
Trent River	Barker (Baine)	134.332	104.62	107.076	196.875	199.63	193.56	254.08	201.535	181.04	181.335	182.951	188.157	146.595	183.459	250.625	144.463	184.963	360.533	362.093	365.207	362.173	343.756	358.841	338.914	350.672	364.805	359.529	361.49	350.883	350.325	270.739	279.574	282.751	271.067	277.374	266.971	77.469	76.4226	98.671	82.6445	77.861	99.0795	76.9848	75.7302	79.8205	121.305	121.622	80.0126
Trent River	Benson	125.418	97.9435	100.917	210.834	214.067	207.597	271.076	215.596	186.981	187.485	190.681	194.431	151.135	191.116	251.049	153.974	193.139	380.537	382.133	385.197	382.202	363.667	378.84	358.892	370.678	384.817	379.494	381.439	370.851	370.265	289.747	298.906	302.254	290.026	296.692	286.032	71.9451	73.2359	78.7802	64.4553	59.4908	78.8809	57.2832	61.7756	61.6054	102.76	103.107	64.3961
Trent River	Coulter	124.296	96.1624	99.017	205.966	209.179	202.725	266.174	210.723	182.906	183.38	186.369	190.313	147.234	186.813	247.927	149.434	188.773	376.189	377.813	380.84	377.874	359.26	374.489	354.527	366.333	380.476	375.12	377.054	366.479	365.876	285.044	294.279	297.676	285.314	292.061	281.341	69.7614	70.5277	82.1296	66.6007	61.7295	82.671	60.4479	62.0372	63.7598	105.147	105.477	65.3226
Trent River	Kirche	117.25	88.2036	90.8744	196.746	200.108	193.531	258.182	201.53	172.686	173.158	176.174	180.091	137.051	176.616	238.216	139.386	178.599	371.381	373.114	375.993	373.139	354.22	369.667	349.658	361.539	375.689	370.206	372.098	361.579	360.903	278.637	288.266	291.908	278.852	286.031	274.999	61.3562	61.4178	84.6747	66.4188	61.8487	86.4282	62.8046	57.9643	63.6488	105.111	105.4	62.5291
Trent River	Trent-Foster	114.527	84.8327	87.3362	190.746	194.156	187.54	252.638	195.538	166.775	167.229	170.125	174.152	131.274	170.572	233.071	133.255	172.526	367.343	369.132	371.933	369.139	350.066	365.623	345.594	357.511	371.662	366.113	367.983	357.495	356.783	273.817	283.637	287.401	274.006	281.395	270.212	57.7281	57.0949	88.0745	68.5161	64.1621	90.4076	66.2657	57.7744	65.815	107.036	107.301	63.1185
West of Credit River	Bradt	53.4094	73.8949	70.7801	186.353	193.558	185.249	266.304	190.375	98.9241	100.916	116.044	104.787	81.4689	115.584	96.3367	120.485	121.071	425.501	428.782	429.141	428.263	406.098	423.709	404.617	416.656	429.818	422.759	423.837	415.038	413.291	315.994	331.21	338.512	315.193	328.989	314.069	99.9511	100.482	157.584	137.857	140.731	168.041	154.28	118.934	138.924	136.35	135.952	123.17
West of Credit River	Hanes	42.4393	66.5396	63.8361	194.457	201.554	193.174	274.477	198.625	108.934	110.89	125.675	115.197	88.056	125.27	109.238	126.623	130.697	431.776	434.96	435.503	434.478	412.433	429.98	410.723	422.814	436.112	429.132	430.273	421.307	419.628	322.718	337.675	344.778	321.979	335.435	320.656	93.4303	95.0162	146.021	127.165	130.28	156.52	143.737	109.447	128.385	123.896	123.487	113.063
[truncated: 16 more columns]

## Sheet: Site-level brokerage 1400-1500
Site	total	Standardized
Ames	255.565	2.662
Arbor_Ridge	201.17	2.096
Baker	227.355	2.368
Bark	212.995	2.219
Baumann	124.59	1.298
Beaumier	30.075	0.313
Beckstead	76.87	0.801
Best	45.76	0.477
Black_Creek	195.255	2.034
Bloody_Hill	95.185	0.992
Boyle_Atkinson	121.835	1.269
Burke	115.665	1.205
Buyea	47.07	0.49
Carlos	119.495	1.245
Carson	235.35	2.452
Cemetery	22.35	0.233
Chaumont	270.87	2.822
Chicoutimi	168.735	1.758
Clifton_Springs	60.155	0.627
Damiani	56.21	0.586
Draper	52.355	0.545
Dunn_1	0.83	0.009
Dunsmore	132.71	1.382
Durfee	185.995	1.937
Durham	110.26	1.149
Finch	43.99	0.458
Fort_Drum	44.18	0.46
Fournier	130.555	1.36
Frank	126.79	1.321
Freeman	297.345	3.097
Garoga	12.29	0.128
Getman	1.02	0.011
Goff	100.045	1.042
Grays_Creek	121.94	1.27
Hardrock	151.655	1.58
Heath	168.47	1.755
Heron	183.245	1.909
Hidden_Springs	75.88	0.79
Hillier	205.02	2.136
Hope	248.365	2.587
Hubbert	58.475	0.609
Ivan_Elliot	27.425	0.286
Jackes	199.66	2.08
Jarrett_Lahmer	138.055	1.438
Joseph_Picard	186.205	1.94
Keffer	78.605	0.819
Klinko	75.74	0.789
Lalonde	290.67	3.028
Lawson	12.675	0.132
Lite	132.555	1.381
Logan	28.405	0.296
Long_Point	45.04	0.469
Lougheed	148.585	1.548
MacDougald	163.37	1.702
Masson	40.85	0.426
Matteson	292.705	3.049
McGaw	23.155	0.241
McNair	93.595	0.975
Milton	196.55	2.047
Morse	151.005	1.573
Mud_Creek	242.825	2.529
Nichols_Pond	40.61	0.423
Nohle	134.1	1.397
Nott	12.7	0.132
O_M_G	197.355	2.056
Otsungo	5.51	0.057
Parsons	173.41	1.806
Payne	151.47	1.578
Pengilly	218.545	2.277
Pine_Hill	47.33	0.493
Potaki	113.305	1.18
Pound	157.06	1.636
Pugh	132.88	1.384
Putnam	49.36	0.514
Quackenbush	247.39	2.577
Raymond_Reid	146.35	1.524
Risebrough	32.315	0.337
River	166.725	1.737
Rumney_Bay	230.18	2.398
Salem	134.945	1.406
Second_Lake	4.96	0.052
Smith	31.53	0.328
Southwold	6.09	0.063
Spang	18.785	0.196
St_Lawrence	323.82	3.373
Starr	14.89	0.155
Steward	151.255	1.576
Sugarbush	220.945	2.302
Summerstown	217.71	2.268
Swarthout	354.27	3.69
Talcott)Falls	141.7	1.476
Train	42.42	0.442
Walkington_2	176.67	1.84
Washburn	79.745	0.831
Waupoos	172.71	1.799
Whitford	248.14	2.585

[truncated: 2 more sheets: Site-level brokerage 1450-1550, Site-level brokerage 1500-1600]
